# Supplementary material for: Differentially expressed long noncoding RNAs in RAW264.7 macrophages during Brucella infection and functional analysis on the bacterial intracellular replication
Source: Sci Rep. 2022 Dec 9;12:21320. doi: 10.1038/s41598-022-25932-6 (PMC9734652; doi:10.1038/s41598-022-25932-6)
Supplement: Supplementary file 1 — Supplementary Information. [file 41598_2022_25932_MOESM1_ESM.xlsx]

## Sheet: Supplementary Table 1
Supplementary Table 1. Summary of read quantification of RNA sequencing
Sample name	Raw reads	Clean reads	Clean bases (Gb)	Error rate (%)	Q20(%)	Q30(%)	GC content (%)
C4	93112490	85044206	12.76	0.02	96.54	91.17	47.37
C8	94313352	90444072	13.57	0.02	96.62	91.3	47.16
C24	98854040	93616304	14.04	0.02	96.75	91.82	47.31
C48	86425298	81958634	12.29	0.02	96.64	91.63	47.97
S4	91790708	84130842	12.62	0.02	96.39	90.84	47.31
S8	92109518	88440564	13.27	0.02	96.94	91.99	47.23
S24	89970192	86345302	12.95	0.02	96.79	91.74	47.98
S48	88759706	84500112	12.68	0.02	96.45	91.23	47.19
Gb: gigabases. Q20 represents an error rate of 1 in 100, meaning an error may occur in every 100 bp read; Q30, 1 in 1000.

## Sheet: Supplementary Table 2
Supplementary Table 2. Data summary of reads alignment
Sample name	Total reads	Total mapped	Reads map to '+'	Reads map to '-'
C4	85044206	72025669 (84.69%)	34497853 (40.56%)	34538559 (40.61%)
C8	90444072	77525657 (85.72%)	37093177 (41.01%)	37134460 (41.06%)
C24	93616304	80363926 (85.84%)	38128720 (40.73%)	38145047 (40.75%)
C48	81958634	69596686 (84.92%)	32727645 (39.93%)	32715808 (39.92%)
S4	84130842	71377992 (84.84%)	34090004 (40.52%)	34114468 (40.55%)
S8	88440564	76466666 (86.46%)	36524377 (41.3%)	36545740 (41.32%)
S24	86345302	72100499 (83.5%)	33673176 (39%)	33653518 (38.98%)
S48	84500112	71205217 (84.27%)	33535585 (39.69%)	33500371 (39.65%)
+: positive strands of genome; -: negative strands of genome.

## Sheet: Supplementary Table 3
Supplementary Table 3. qRT-PCR primers in this study
Primer	Sequence (5′ to 3′)
ENSMUST00000186844.1-F	CCAGGACCTTACCTTGAG
ENSMUST00000186844.1-R	TCCAATATGAAGACTGTAGACT
LNC_000301-F	TGGACTGATACTGGAGGAA
LNC_000301-R	ACTACTGACTGTGGTTCTTAC
ENSMUST00000125626.1-F	ACAGCAAGAGTTCAAGGA
ENSMUST00000125626.1-R	GGCAATAGTGGAAGAATCAG
LNC_000476-F	TTGGAGATTAGGTCGTGAGGATGGA
LNC_000476-R	AGCAGAAGGAGGAGAAGGTCAGAG
LNC_000369-F	TGGACGGATGGACAGACAGATGAA
LNC_000369-R	AGGACAGGACAGGACAGAAGAGATG
LNC_000451-F	GCAGTAGAGGTCCATTCAGTTC
LNC_000451-R	TGTCAATCAGGAGCAGTCAGA
LNC_000428-F	TGGAGAGGTGGCTGAGACATTAAGA
LNC_000428-R	GAGTTACAGAGGTTGTGAGCGGATG
ENSMUST00000152112.1-F	TTCTCCAGCACCATGCCTACCT
ENSMUST00000152112.1-R	ACACCTTTGACCAGCCAGTTCTC
LNC_000364-F	AACGAGCCAGTAAGAGCAGAA
LNC_000364-R	GCAGGTAGCCATAGTCACAGT
LNC_000142-F	GTTCTTAGATGTGCTTCA
LNC_000142-R	GAATACGGCTCCAATATC
LNC_000014-F	TGCTGCTGCTGCTACTGTTGTT
LNC_000014-R	AAGTGGAGAAGGATTGAGGATGGTAC
LNC_000013-F	ACGACAGGAATCTGAGAGGAAGTGA
LNC_000013-R	TTAAGGCACATCTGGATCTAGGTTCTG
LNC_000172-F	CTCACACTGTAATAGCAAGCCACCTT
LNC_000172-R	GAACTCATCTCTATGCCTCCTTCTCAG
ENSMUST00000201586.1-F	TGCCACTGCGTTGTCAGATGTC
ENSMUST00000201586.1-R	AGGAAGCCAGCCATTCGTAAGAAG
GAPDH-F	AATGGTGAAGGTCGGTGTGAAC
GAPDH-R	TCGCTCCTGGAAGATGGTGAT

## Sheet: Supplementary Data 1
Supplementary Data 1: Identified lncRNAs
Annotated_lncRNA_ID	Annotated_lncRNA_Gene_ID	Annotated_lncRNA_Gene_Name	Gene_Type	Status	Chromosome	Start	End	Strand	Exon_number	Length	ORF
ENSMUST00000181780.7	ENSMUSG00000097290.7	1300002E11Rik	lincRNA	Annotated_lncRNA	chr16	21794347	21806123	+	6	3393	120
ENSMUST00000151401.8	ENSMUSG00000024845.17	Tmem134	processed_transcript	Annotated_lncRNA	chr19	4125975	4131727	+	5	801	151
ENSMUST00000194793.1	ENSMUSG00000103497.1	Gm37407	TEC	Annotated_lncRNA	chr1	128163214	128164529	+	1	1316	59
ENSMUST00000036304.3	ENSMUSG00000037247.3	Pldi	lincRNA	Annotated_lncRNA	chr10	60928226	60938132	-	3	853	139
ENSMUST00000155156.1	ENSMUSG00000085909.1	Gm11846	lincRNA	Annotated_lncRNA	chr4	12271399	12314583	+	3	515	121
ENSMUST00000149965.1	ENSMUSG00000086650.1	A430048G15Rik	lincRNA	Annotated_lncRNA	chr2	133432095	133453362	+	5	627	94
ENSMUST00000156084.1	ENSMUSG00000087026.7	A230103J11Rik	processed_transcript	Annotated_lncRNA	chr8	85053189	85060443	-	3	2086	195
ENSMUST00000172874.1	ENSMUSG00000092171.1	4833427F10Rik	lincRNA	Annotated_lncRNA	chr17	35772450	35780687	+	3	1475	111
ENSMUST00000143673.1	ENSMUSG00000087107.7	AI662270	lincRNA	Annotated_lncRNA	chr11	83223576	83226604	+	4	1428	114
ENSMUST00000197472.1	ENSMUSG00000104704.1	Gm43133	TEC	Annotated_lncRNA	chr5	123561525	123561987	-	1	463	87
ENSMUST00000149935.1	ENSMUSG00000087020.1	Gm16283	processed_transcript	Annotated_lncRNA	chr18	49755794	49757189	+	2	522	99
ENSMUST00000181030.1	ENSMUSG00000097174.1	Gm4890	lincRNA	Annotated_lncRNA	chr8	79295123	79307685	+	3	2508	112
ENSMUST00000194342.1	ENSMUSG00000103581.1	Gm37833	TEC	Annotated_lncRNA	chr9	88980921	88984176	+	1	3256	117
ENSMUST00000155674.1	ENSMUSG00000087445.1	Gm14286	antisense	Annotated_lncRNA	chr2	157544266	157545469	-	2	464	99
ENSMUST00000154038.3	ENSMUSG00000098889.1	Gm27206	antisense	Annotated_lncRNA	chr2	160743927	160751909	-	4	979	126
ENSMUST00000174014.1	ENSMUSG00000092258.1	Gm20444	processed_transcript	Annotated_lncRNA	chr9	44107301	44108960	-	2	729	192
ENSMUST00000192843.1	ENSMUSG00000102971.1	A730062M13Rik	TEC	Annotated_lncRNA	chr9	72869652	72871561	+	1	1910	111
ENSMUST00000180718.1	ENSMUSG00000097014.1	Gm26706	lincRNA	Annotated_lncRNA	chr1	133610411	133614422	+	2	746	72
ENSMUST00000196287.1	ENSMUSG00000104814.1	Gm42979	TEC	Annotated_lncRNA	chr5	129556147	129558374	+	1	2228	113
ENSMUST00000142374.1	ENSMUSG00000086411.1	Gm14236	antisense	Annotated_lncRNA	chr2	168010529	168011506	+	2	872	80
ENSMUST00000181385.1	ENSMUSG00000097433.1	Gm26781	antisense	Annotated_lncRNA	chr1	136259407	136274406	+	2	1477	181
ENSMUST00000204295.1	ENSMUSG00000107531.1	RP23-89F9.3	TEC	Annotated_lncRNA	chr8	13264102	13265187	-	1	1086	111
ENSMUST00000195083.1	ENSMUSG00000097316.2	Gm10516	antisense	Annotated_lncRNA	chr1	192137345	192145404	+	2	361	82
ENSMUST00000167009.1	ENSMUSG00000091351.1	Gm17135	antisense	Annotated_lncRNA	chr5	143922577	143980991	-	3	564	98
ENSMUST00000183394.1	ENSMUSG00000099162.1	Gm27168	lincRNA	Annotated_lncRNA	chr8	86920477	86921147	-	2	361	88
ENSMUST00000180663.7	ENSMUSG00000097466.8	D430036J16Rik	antisense	Annotated_lncRNA	chr9	81632358	81645085	+	4	1411	106
ENSMUST00000181387.1	ENSMUSG00000097546.1	Gm26749	lincRNA	Annotated_lncRNA	chr17	74575381	74617119	-	4	1933	191
ENSMUST00000180738.1	ENSMUSG00000097443.1	Gm17529	lincRNA	Annotated_lncRNA	chr12	58953095	58968011	+	2	3087	132
ENSMUST00000142835.1	ENSMUSG00000085093.1	Gm12737	sense_intronic	Annotated_lncRNA	chr4	108513781	108516817	+	2	725	63
ENSMUST00000138207.1	ENSMUSG00000085337.1	Gm15964	processed_transcript	Annotated_lncRNA	chr16	91611468	91623861	+	2	2745	120
ENSMUST00000181918.1	ENSMUSG00000097472.1	Gm26586	lincRNA	Annotated_lncRNA	chr8	72137389	72140820	-	2	1745	179
ENSMUST00000195332.1	ENSMUSG00000103869.1	Gm37420	TEC	Annotated_lncRNA	chr14	61667220	61670131	-	1	2912	107
ENSMUST00000195308.1	ENSMUSG00000102401.1	Gm37864	sense_intronic	Annotated_lncRNA	chr1	165451555	165454629	-	1	3075	127
ENSMUST00000200507.1	ENSMUSG00000106596.1	Gm42822	TEC	Annotated_lncRNA	chr3	136701211	136702739	+	1	1529	98
ENSMUST00000191996.1	ENSMUSG00000102503.1	Gm37370	TEC	Annotated_lncRNA	chr1	54737166	54738575	-	1	1410	112
ENSMUST00000156260.1	ENSMUSG00000085327.1	Gm16104	antisense	Annotated_lncRNA	chr10	81409575	81411579	+	2	401	118
ENSMUST00000143500.1	ENSMUSG00000074805.5	Il1bos	antisense	Annotated_lncRNA	chr2	129369902	129375733	+	3	1396	96
ENSMUST00000180825.1	ENSMUSG00000097206.1	Gm26699	lincRNA	Annotated_lncRNA	chr6	38551531	38554007	-	2	2291	134
ENSMUST00000161841.1	ENSMUSG00000089835.1	Gm7097	antisense	Annotated_lncRNA	chr10	70284235	70284953	-	2	491	131
ENSMUST00000127576.2	ENSMUSG00000086241.2	4930483K19Rik	antisense	Annotated_lncRNA	chr10	76545871	76562226	-	4	1237	122
ENSMUST00000132219.1	ENSMUSG00000085478.1	Gm11851	lincRNA	Annotated_lncRNA	chr4	17656675	17657963	-	2	692	103
ENSMUST00000181821.7	ENSMUSG00000097893.7	1700034P13Rik	antisense	Annotated_lncRNA	chr1	9747648	9791922	+	4	1996	200
ENSMUST00000197174.1	ENSMUSG00000104682.1	Gm42636	TEC	Annotated_lncRNA	chr5	145292770	145295008	+	1	2239	175
ENSMUST00000181186.1	ENSMUSG00000097095.1	Gm26547	lincRNA	Annotated_lncRNA	chr17	55557166	55563507	+	2	1508	161
ENSMUST00000205799.1	ENSMUSG00000108624.1	RP23-435E16.3	antisense	Annotated_lncRNA	chr7	35118044	35119605	-	2	504	92
ENSMUST00000122854.1	ENSMUSG00000085955.1	Gm12356	processed_transcript	Annotated_lncRNA	chr11	98682921	98683415	-	2	353	81
ENSMUST00000133449.7	ENSMUSG00000085385.7	Snhg17	processed_transcript	Annotated_lncRNA	chr2	158355765	158361580	-	6	933	104
ENSMUST00000181258.1	ENSMUSG00000097816.1	Gm26811	antisense	Annotated_lncRNA	chr6	89304630	89327621	+	3	5485	185
ENSMUST00000196766.1	ENSMUSG00000105199.1	Gm43581	sense_intronic	Annotated_lncRNA	chr3	104642994	104645857	+	1	2864	110
ENSMUST00000194600.1	ENSMUSG00000103291.1	Gm38235	TEC	Annotated_lncRNA	chr1	106219314	106224265	+	1	4952	137
ENSMUST00000161666.7	ENSMUSG00000072109.11	A530040E14Rik	antisense	Annotated_lncRNA	chr1	85106652	85113583	+	3	711	143
ENSMUST00000180722.1	ENSMUSG00000097131.1	D230017M19Rik	lincRNA	Annotated_lncRNA	chr1	72244021	72274869	+	4	3096	115
ENSMUST00000129924.1	ENSMUSG00000085178.1	Kdm6bos	antisense	Annotated_lncRNA	chr11	69401513	69402700	+	2	840	104
ENSMUST00000187366.1	ENSMUSG00000100201.1	Gm29093	sense_intronic	Annotated_lncRNA	chr10	80587965	80589790	-	2	409	104
ENSMUST00000167763.1	ENSMUSG00000040840.7	4930579G18Rik	antisense	Annotated_lncRNA	chr14	54650511	54654607	+	6	968	169
ENSMUST00000129569.1	ENSMUSG00000087282.1	Gm15317	antisense	Annotated_lncRNA	chr16	96145476	96147584	-	2	699	132
ENSMUST00000198192.1	ENSMUSG00000105201.1	Gm43362	TEC	Annotated_lncRNA	chr3	158033940	158036409	-	1	2470	86
ENSMUST00000179924.7	ENSMUSG00000079179.9	Rab10os	antisense	Annotated_lncRNA	chr12	3235915	3249944	+	8	823	140
ENSMUST00000199796.1	ENSMUSG00000105992.1	Gm43651	TEC	Annotated_lncRNA	chr3	116532149	116532587	+	1	439	60
ENSMUST00000176599.1	ENSMUSG00000093467.1	Gm20659	antisense	Annotated_lncRNA	chr11	101971143	101971859	+	2	604	94
ENSMUST00000187908.1	ENSMUSG00000101503.1	Gm28364	antisense	Annotated_lncRNA	chr1	74281161	74281866	+	2	334	110
ENSMUST00000202013.3	ENSMUSG00000006638.14	Abhd1	processed_transcript	Annotated_lncRNA	chr5	30950092	30954699	+	7	889	160
ENSMUST00000166606.1	ENSMUSG00000091623.1	Gm17092	antisense	Annotated_lncRNA	chr5	99977686	99978858	+	2	698	156
ENSMUST00000144002.7	ENSMUSG00000085399.7	Foxd2os	processed_transcript	Annotated_lncRNA	chr4	114909257	114921967	+	5	1015	146
ENSMUST00000144796.1	ENSMUSG00000086502.1	B130055M24Rik	processed_transcript	Annotated_lncRNA	chr7	127448640	127460360	+	2	1778	142
ENSMUST00000128806.1	ENSMUSG00000087291.1	Gm11946	processed_transcript	Annotated_lncRNA	chr11	3530157	3536434	+	4	706	168
ENSMUST00000161924.1	ENSMUSG00000089711.1	Gm16240	antisense	Annotated_lncRNA	chr10	76293165	76294860	+	2	614	116
ENSMUST00000189288.1	ENSMUSG00000100658.1	F730311O21Rik	lincRNA	Annotated_lncRNA	chr1	132342023	132349626	+	3	5447	186
ENSMUST00000140421.1	ENSMUSG00000087344.1	Gm15627	lincRNA	Annotated_lncRNA	chr5	134098412	134099208	-	2	437	78
ENSMUST00000126016.1	ENSMUSG00000086799.1	4930502E09Rik	processed_transcript	Annotated_lncRNA	chr11	84829178	84830868	+	3	755	76
ENSMUST00000180958.1	ENSMUSG00000097204.2	Gm17690	antisense	Annotated_lncRNA	chr3	96167464	96172414	-	2	3467	110
ENSMUST00000181920.1	ENSMUSG00000097125.1	Gm26885	lincRNA	Annotated_lncRNA	chr17	29461896	29491925	-	5	1688	188
ENSMUST00000144232.7	ENSMUSG00000086212.7	Mkln1os	lincRNA	Annotated_lncRNA	chr6	31366885	31398773	-	3	964	98
ENSMUST00000194180.1	ENSMUSG00000103493.1	Gm37411	TEC	Annotated_lncRNA	chr1	164424713	164426994	+	1	2282	177
ENSMUST00000141787.1	ENSMUSG00000084846.1	A730011C13Rik	antisense	Annotated_lncRNA	chr3	94994410	94996996	-	2	1877	141
ENSMUST00000155622.7	ENSMUSG00000087365.7	C430049B03Rik	processed_transcript	Annotated_lncRNA	chrX	53055046	53057190	-	4	773	140
ENSMUST00000181484.1	ENSMUSG00000096965.7	3300005D01Rik	lincRNA	Annotated_lncRNA	chr17	5799491	5803240	+	3	1174	180
ENSMUST00000180467.1	ENSMUSG00000097912.1	6330403N20Rik	lincRNA	Annotated_lncRNA	chr7	80297728	80299616	-	2	1189	119
ENSMUST00000144230.1	ENSMUSG00000085651.1	Gm11695	antisense	Annotated_lncRNA	chr11	115462045	115463454	-	3	407	96
ENSMUST00000149300.7	ENSMUSG00000090157.7	Gm16534	processed_transcript	Annotated_lncRNA	chr2	32050086	32064164	-	3	1492	137
ENSMUST00000135360.1	ENSMUSG00000085958.1	A930019D19Rik	antisense	Annotated_lncRNA	chr2	146259286	146267160	+	4	958	89
ENSMUST00000134312.7	ENSMUSG00000086742.7	Gm16201	processed_transcript	Annotated_lncRNA	chr7	139950396	139963327	+	5	712	101
ENSMUST00000127301.7	ENSMUSG00000084808.7	9430091E24Rik	processed_transcript	Annotated_lncRNA	chr8	111128886	111145459	-	3	1067	97
ENSMUST00000181462.1	ENSMUSG00000097445.1	Gm26631	lincRNA	Annotated_lncRNA	chr9	57531287	57537629	-	2	2505	98
ENSMUST00000199794.1	ENSMUSG00000105055.1	Gm43079	antisense	Annotated_lncRNA	chr3	36088859	36091446	+	2	559	77
ENSMUST00000204269.1	ENSMUSG00000108122.1	RP24-201D17.2	TEC	Annotated_lncRNA	chr6	100660939	100662463	-	1	1525	117
ENSMUST00000146218.1	ENSMUSG00000086049.1	Gm12735	antisense	Annotated_lncRNA	chr11	3193516	3194263	-	2	651	61
ENSMUST00000198605.1	ENSMUSG00000106288.1	Gm43593	TEC	Annotated_lncRNA	chr5	107806362	107807707	-	1	1346	53
ENSMUST00000190666.1	ENSMUSG00000100826.6	Snhg14	processed_transcript	Annotated_lncRNA	chr7	59307924	59324149	-	3	3708	112
ENSMUST00000156149.7	ENSMUSG00000087373.7	Gm15892	lincRNA	Annotated_lncRNA	chr11	88059066	88067476	+	3	1001	107
ENSMUST00000151637.7	ENSMUSG00000052125.16	F730043M19Rik	processed_transcript	Annotated_lncRNA	chr12	33125880	33146909	-	5	628	65
ENSMUST00000151303.1	ENSMUSG00000087114.1	Gm16099	antisense	Annotated_lncRNA	chr10	81024811	81026273	+	2	379	89
ENSMUST00000151820.1	ENSMUSG00000087496.1	Gm13523	antisense	Annotated_lncRNA	chr2	32873755	32876001	-	2	488	81
ENSMUST00000194192.1	ENSMUSG00000104475.1	D630036G22Rik	TEC	Annotated_lncRNA	chr1	34236596	34238820	+	1	2225	522
ENSMUST00000148226.1	ENSMUSG00000086605.1	Gm14290	lincRNA	Annotated_lncRNA	chr2	167099685	167101170	-	3	342	113
ENSMUST00000172483.1	ENSMUSG00000092381.1	Gm20512	antisense	Annotated_lncRNA	chr7	19715016	19721731	+	2	618	155
ENSMUST00000192036.1	ENSMUSG00000102687.1	Gm37219	TEC	Annotated_lncRNA	chr1	119630744	119631669	-	1	926	54
ENSMUST00000181809.1	ENSMUSG00000097532.1	Gm4349	lincRNA	Annotated_lncRNA	chr3	95427671	95431087	+	2	2559	101
ENSMUST00000151800.7	ENSMUSG00000087380.7	2210408F21Rik	processed_transcript	Annotated_lncRNA	chr6	31220357	31337392	+	7	750	95
ENSMUST00000195382.1	ENSMUSG00000103313.1	Gm38357	TEC	Annotated_lncRNA	chr3	51231917	51234380	+	1	2464	101
ENSMUST00000204735.1	ENSMUSG00000108268.1	RP23-158G17.1	TEC	Annotated_lncRNA	chr6	88040539	88042467	-	1	1929	89
ENSMUST00000200435.1	ENSMUSG00000105245.1	Gm43076	antisense	Annotated_lncRNA	chr3	97730529	97733073	+	2	761	106
ENSMUST00000181260.1	ENSMUSG00000096941.1	Gm26720	lincRNA	Annotated_lncRNA	chr1	91989051	91992628	+	2	3538	128
ENSMUST00000152342.2	ENSMUSG00000108378.1	RP23-356A20.1	processed_transcript	Annotated_lncRNA	chr7	27252176	27262252	+	3	323	107
ENSMUST00000203718.1	ENSMUSG00000107736.1	RP23-27C9.6	lincRNA	Annotated_lncRNA	chr6	121255203	121272685	-	2	316	89
ENSMUST00000193106.5	ENSMUSG00000097797.6	Gm26901	lincRNA	Annotated_lncRNA	chr1	7375886	7397795	-	3	256	47
ENSMUST00000181085.1	ENSMUSG00000097081.1	Gm10425	lincRNA	Annotated_lncRNA	chr12	111426874	111430946	-	2	3364	145
ENSMUST00000193609.1	ENSMUSG00000104235.1	Gm37589	TEC	Annotated_lncRNA	chr3	60535751	60539744	+	1	3994	89
ENSMUST00000166507.1	ENSMUSG00000091745.1	Gm17098	antisense	Annotated_lncRNA	chr9	66834699	66835534	+	2	628	133
ENSMUST00000180465.7	ENSMUSG00000097284.7	4930480K23Rik	lincRNA	Annotated_lncRNA	chr14	69732784	69745869	+	5	3326	120
ENSMUST00000152825.1	ENSMUSG00000086917.1	Gm11630	lincRNA	Annotated_lncRNA	chr11	97884594	97893811	+	2	382	88
ENSMUST00000126170.3	ENSMUSG00000103436.1	Gm36995	processed_transcript	Annotated_lncRNA	chrX	7558602	7605381	-	17	5727	472
ENSMUST00000181189.1	ENSMUSG00000097162.1	2310010J17Rik	lincRNA	Annotated_lncRNA	chr7	90124858	90129474	-	4	451	53
ENSMUST00000199768.1	ENSMUSG00000105797.1	Gm42649	lincRNA	Annotated_lncRNA	chr3	149334846	149337106	+	2	620	117
ENSMUST00000186326.1	ENSMUSG00000078700.10	D030028A08Rik	processed_transcript	Annotated_lncRNA	chr11	96944312	96963895	+	6	959	125
ENSMUST00000149609.1	ENSMUSG00000086368.2	Gm13830	lincRNA	Annotated_lncRNA	chr5	115301120	115319208	+	2	1851	101
ENSMUST00000181170.1	ENSMUSG00000091993.2	B930036N10Rik	antisense	Annotated_lncRNA	chr1	171500568	171504111	-	1	3544	188
ENSMUST00000162826.1	ENSMUSG00000078247.3	Airn	antisense	Annotated_lncRNA	chr17	12741330	12830250	+	2	521	73
ENSMUST00000185218.1	ENSMUSG00000100280.2	Gm28417	processed_transcript	Annotated_lncRNA	chr1	34470155	34473148	-	3	785	115
ENSMUST00000193209.1	ENSMUSG00000103156.1	Gm38293	lincRNA	Annotated_lncRNA	chr1	180763497	180768656	-	2	600	138
ENSMUST00000157551	ENSMUSG00000088176	Gm23094	misc_RNA	Annotated_lncRNA	chr8	25678950	25679271	+	1	322	82
ENSMUST00000145652.1	ENSMUSG00000087434.1	Rab11fip4os1	antisense	Annotated_lncRNA	chr11	79607079	79623163	-	3	2187	133
ENSMUST00000123420.1	ENSMUSG00000085532.1	B430319H21Rik	lincRNA	Annotated_lncRNA	chr11	63173914	63188454	+	2	734	115
ENSMUST00000204352.1	ENSMUSG00000108024.1	RP24-430K15.4	TEC	Annotated_lncRNA	chr6	113689855	113690392	+	1	538	85
ENSMUST00000194358.1	ENSMUSG00000103552.1	Gm38217	TEC	Annotated_lncRNA	chr9	34521755	34522664	+	1	910	113
ENSMUST00000195512.1	ENSMUSG00000103651.1	Gm37206	TEC	Annotated_lncRNA	chr19	4762103	4765171	-	1	3069	182
ENSMUST00000151159.1	ENSMUSG00000087292.1	Gm13832	lincRNA	Annotated_lncRNA	chr5	115359097	115422863	+	3	370	68
ENSMUST00000083393	ENSMUSG00000065327	Gm22058	misc_RNA	Annotated_lncRNA	chr12	69930904	69931213	+	1	310	61
ENSMUST00000203963.1	ENSMUSG00000107742.1	RP23-89F9.2	TEC	Annotated_lncRNA	chr8	13285352	13287466	-	1	2115	121
ENSMUST00000167834.1	ENSMUSG00000091906.2	1700099I09Rik	antisense	Annotated_lncRNA	chr13	102760270	102761862	+	3	769	85
ENSMUST00000182742.1	ENSMUSG00000098234.7	Snhg6	lincRNA	Annotated_lncRNA	chr1	9942025	9944117	-	4	400	66
ENSMUST00000126926.1	ENSMUSG00000074466.12	Gm15417	antisense	Annotated_lncRNA	chr3	89394290	89398779	+	2	925	111
ENSMUST00000202328.1	ENSMUSG00000107390.1	Gm43323	TEC	Annotated_lncRNA	chr5	66080209	66084466	-	1	4258	179
ENSMUST00000176660.1	ENSMUSG00000093637.1	Gm20636	antisense	Annotated_lncRNA	chr5	112374369	112377639	-	3	707	134
ENSMUST00000191482.1	ENSMUSG00000099868.1	Gm28792	sense_intronic	Annotated_lncRNA	chr1	152731206	152751824	-	2	419	76
ENSMUST00000107628.7	ENSMUSG00000078700.10	D030028A08Rik	processed_transcript	Annotated_lncRNA	chr11	96944189	96960062	+	6	1216	155
ENSMUST00000132488.1	ENSMUSG00000048603.8	Gm9828	antisense	Annotated_lncRNA	chr13	98318706	98321541	+	2	779	120
ENSMUST00000125269.1	ENSMUSG00000086826.1	Gm11739	antisense	Annotated_lncRNA	chr11	116466319	116474274	+	3	723	93
ENSMUST00000182325.7	ENSMUSG00000097589.9	Dleu2	processed_transcript	Annotated_lncRNA	chr14	61603724	61648787	-	5	463	67
ENSMUST00000206519.1	ENSMUSG00000108414.1	Snhg1	processed_transcript	Annotated_lncRNA	chr19	8723487	8726442	+	2	2728	114
ENSMUST00000191850.1	ENSMUSG00000103560.1	Gm38070	TEC	Annotated_lncRNA	chr1	40238020	40244499	+	1	6480	155
ENSMUST00000140556.1	ENSMUSG00000086507.1	Adap2os	antisense	Annotated_lncRNA	chr11	80158861	80177629	-	3	984	123
ENSMUST00000179908.7	ENSMUSG00000079179.9	Rab10os	antisense	Annotated_lncRNA	chr12	3235832	3239234	+	5	746	164
ENSMUST00000195463.1	ENSMUSG00000103435.1	Gm36992	antisense	Annotated_lncRNA	chr1	176754517	176758876	+	2	428	68
ENSMUST00000201818.1	ENSMUSG00000107230.1	Gm19265	antisense	Annotated_lncRNA	chr6	85961623	86001926	+	3	894	80
ENSMUST00000164605.7	ENSMUSG00000090565.7	4930405O22Rik	sense_intronic	Annotated_lncRNA	chr17	63305446	63312971	-	4	954	75
ENSMUST00000195510.1	ENSMUSG00000103000.1	Gm37900	TEC	Annotated_lncRNA	chr4	22408291	22412095	+	1	3805	120
ENSMUST00000200738.1	ENSMUSG00000107355.1	AI839979	lincRNA	Annotated_lncRNA	chr5	31570105	31571391	-	3	654	81
ENSMUST00000128858.1	ENSMUSG00000087252.1	Gm14379	processed_transcript	Annotated_lncRNA	chrX	7375925	7378042	+	2	1878	138
ENSMUST00000144109.1	ENSMUSG00000052125.16	F730043M19Rik	processed_transcript	Annotated_lncRNA	chr12	33135377	33139621	-	4	428	88
ENSMUST00000187259.1	ENSMUSG00000086539.8	Gm16759	processed_transcript	Annotated_lncRNA	chr9	63399381	63425687	+	2	373	86
ENSMUST00000192111.1	ENSMUSG00000102556.1	Gm37569	TEC	Annotated_lncRNA	chr1	10197081	10198802	-	1	1722	82
ENSMUST00000125626.1	ENSMUSG00000051832.7	E230016K23Rik	processed_transcript	Annotated_lncRNA	chr11	83582056	83623693	+	9	2139	176
ENSMUST00000206485.1	ENSMUSG00000108320.1	RP23-179K11.10	antisense	Annotated_lncRNA	chr7	4626978	4630544	+	2	274	64
ENSMUST00000142511.1	ENSMUSG00000085929.1	Gm13421	processed_transcript	Annotated_lncRNA	chr2	27540426	27543362	+	2	803	132
ENSMUST00000138653.7	ENSMUSG00000087380.7	2210408F21Rik	processed_transcript	Annotated_lncRNA	chr6	31285004	31337403	+	4	417	114
ENSMUST00000153969.1	ENSMUSG00000074466.12	Gm15417	antisense	Annotated_lncRNA	chr3	89395996	89398146	+	2	275	82
ENSMUST00000131634.1	ENSMUSG00000086206.1	Gm13783	processed_transcript	Annotated_lncRNA	chr2	91195906	91202778	-	2	732	93
ENSMUST00000141485.1	ENSMUSG00000085250.1	Gm15234	lincRNA	Annotated_lncRNA	chr3	94658961	94660115	+	2	1058	85
ENSMUST00000188089.1	ENSMUSG00000100548.1	Gm29585	antisense	Annotated_lncRNA	chr10	128525328	128545359	+	3	835	127
ENSMUST00000140447.1	ENSMUSG00000078607.3	1810010H24Rik	antisense	Annotated_lncRNA	chr11	107028118	107030438	+	3	1197	177
ENSMUST00000124471.1	ENSMUSG00000087352.1	Gm12999	antisense	Annotated_lncRNA	chr4	132532687	132533601	+	2	485	120
ENSMUST00000196846.1	ENSMUSG00000104904.1	Gm43082	lincRNA	Annotated_lncRNA	chr5	108360187	108363885	+	3	1095	114
ENSMUST00000153313.8	ENSMUSG00000056579.17	Tug1	processed_transcript	Annotated_lncRNA	chr11	3639794	3647530	-	3	5112	106
ENSMUST00000192113.1	ENSMUSG00000103634.1	3110062G12Rik	TEC	Annotated_lncRNA	chr1	176745564	176746982	-	1	1419	91
ENSMUST00000143828.1	ENSMUSG00000085492.7	Trmt61b	processed_transcript	Annotated_lncRNA	chr17	71588557	71598253	-	3	781	76
ENSMUST00000148705.1	ENSMUSG00000087433.1	Gm14167	antisense	Annotated_lncRNA	chr2	151540731	151542348	-	3	433	104
ENSMUST00000198875.1	ENSMUSG00000105519.1	E430021H15Rik	TEC	Annotated_lncRNA	chr5	44213801	44217259	-	1	3459	186
ENSMUST00000180679.1	ENSMUSG00000097380.1	Gm26816	lincRNA	Annotated_lncRNA	chr8	110863229	110940314	-	2	2448	121
ENSMUST00000148082.1	ENSMUSG00000086220.1	Gm16599	antisense	Annotated_lncRNA	chr5	136274996	136417894	+	5	1182	133
ENSMUST00000150702.1	ENSMUSG00000086515.1	Erich2os	antisense	Annotated_lncRNA	chr2	70503433	70509199	-	2	608	124
ENSMUST00000202523.1	ENSMUSG00000107090.1	Gm42884	antisense	Annotated_lncRNA	chr5	134552057	134558295	+	2	423	114
ENSMUST00000186981.1	ENSMUSG00000100618.1	Gm29595	lincRNA	Annotated_lncRNA	chr19	45300454	45311011	-	2	347	88
ENSMUST00000145972.7	ENSMUSG00000085431.7	4930440I19Rik	lincRNA	Annotated_lncRNA	chr2	78051177	78069406	+	4	676	61
ENSMUST00000182580.7	ENSMUSG00000098234.7	Snhg6	lincRNA	Annotated_lncRNA	chr1	9941959	9944118	-	4	473	68
ENSMUST00000180870.1	ENSMUSG00000097535.1	Gm26592	lincRNA	Annotated_lncRNA	chr9	21034290	21037782	-	2	1730	185
ENSMUST00000194925.1	ENSMUSG00000103839.1	Gm37607	TEC	Annotated_lncRNA	chr1	58383512	58386134	-	1	2623	179
ENSMUST00000185272.1	ENSMUSG00000100826.6	Snhg14	processed_transcript	Annotated_lncRNA	chr7	59692438	59696211	-	3	726	109
ENSMUST00000135799.2	ENSMUSG00000052403.11	Fcnaos	antisense	Annotated_lncRNA	chr2	25630673	25631761	+	3	339	111
ENSMUST00000160263.1	ENSMUSG00000090005.1	Gm16540	sense_intronic	Annotated_lncRNA	chr3	90057259	90058380	+	2	426	113
ENSMUST00000171768.1	ENSMUSG00000090322.1	Gm17090	antisense	Annotated_lncRNA	chr1	91305092	91321101	-	3	490	162
ENSMUST00000182586.1	ENSMUSG00000098008.1	A930001A20Rik	lincRNA	Annotated_lncRNA	chr3	14971201	15002727	+	4	1366	106
ENSMUST00000180880.1	ENSMUSG00000097567.1	Gm26637	lincRNA	Annotated_lncRNA	chr17	78882042	78892500	+	3	2289	169
ENSMUST00000069035.5	ENSMUSG00000055446.5	A630091E08Rik	lincRNA	Annotated_lncRNA	chr7	98543320	98562990	-	2	828	151
ENSMUST00000181719.1	ENSMUSG00000097736.7	9530059O14Rik	lincRNA	Annotated_lncRNA	chr9	122572502	122679596	+	5	2867	98
ENSMUST00000198500.1	ENSMUSG00000106535.1	Gm43031	sense_intronic	Annotated_lncRNA	chr5	4073571	4075457	+	1	1887	79
ENSMUST00000204551.1	ENSMUSG00000107961.1	RP23-20K24.11	lincRNA	Annotated_lncRNA	chr6	86733489	86737065	+	2	336	60
ENSMUST00000191576.1	ENSMUSG00000101662.1	Gm28499	sense_intronic	Annotated_lncRNA	chr1	89568765	89576602	+	3	666	90
ENSMUST00000181777.1	ENSMUSG00000097558.1	Gm26902	lincRNA	Annotated_lncRNA	chr19	34474808	34476618	+	2	1395	144
ENSMUST00000206838.1	ENSMUSG00000108435.1	RP23-60P18.10	antisense	Annotated_lncRNA	chr6	72347029	72348458	-	2	963	217
ENSMUST00000147633.8	ENSMUSG00000024845.17	Tmem134	processed_transcript	Annotated_lncRNA	chr19	4125959	4131727	+	7	1078	238
ENSMUST00000195284.1	ENSMUSG00000102324.1	Gm19721	TEC	Annotated_lncRNA	chr9	107630776	107632539	-	1	1764	152
ENSMUST00000202860.1	ENSMUSG00000107096.3	Gm43597	lincRNA	Annotated_lncRNA	chr5	150601899	150606883	-	3	835	110
ENSMUST00000193667.5	ENSMUSG00000103308.5	Gm37800	lincRNA	Annotated_lncRNA	chr1	184610280	184629473	-	3	553	77
ENSMUST00000123812.1	ENSMUSG00000085360.1	Arhgap27os2	antisense	Annotated_lncRNA	chr11	103355701	103361092	+	2	1390	293
ENSMUST00000194243.1	ENSMUSG00000103899.1	Gm37940	TEC	Annotated_lncRNA	chr6	28796463	28799713	+	1	3251	108
ENSMUST00000203447.1	ENSMUSG00000107956.1	CAAA01093181.1	lincRNA	Annotated_lncRNA	chr7	3128146	3144992	+	4	775	90
ENSMUST00000151921.7	ENSMUSG00000087177.7	E130307A14Rik	processed_transcript	Annotated_lncRNA	chr10	39621414	39732006	-	3	1660	104
ENSMUST00000181811.1	ENSMUSG00000097347.1	Gm17275	lincRNA	Annotated_lncRNA	chr1	180802568	180809483	+	2	2550	128
ENSMUST00000177421.2	ENSMUSG00000093587.2	Gm20554	lincRNA	Annotated_lncRNA	chr13	72626174	72627013	-	1	840	166
ENSMUST00000159275.2	ENSMUSG00000079357.8	Gm11100	antisense	Annotated_lncRNA	chr14	13932894	13949558	+	4	1682	99
ENSMUST00000146010.2	ENSMUSG00000087590.2	Epb41l4aos	lincRNA	Annotated_lncRNA	chr18	33794892	33795986	+	3	430	82
ENSMUST00000093501.9	ENSMUSG00000072109.11	A530040E14Rik	antisense	Annotated_lncRNA	chr1	85106634	85114035	+	6	1515	144
ENSMUST00000098678.7	ENSMUSG00000074274.7	D930028M14Rik	lincRNA	Annotated_lncRNA	chr7	25152457	25156627	+	3	1003	131
ENSMUST00000194537.1	ENSMUSG00000102982.1	Gm38319	TEC	Annotated_lncRNA	chr1	13641483	13642748	-	1	1266	84
ENSMUST00000147198.2	ENSMUSG00000074024.5	4632427E13Rik	antisense	Annotated_lncRNA	chr7	92734166	92741459	-	2	6559	139
ENSMUST00000193166.1	ENSMUSG00000103197.1	Gm37642	TEC	Annotated_lncRNA	chr1	95646774	95648508	-	1	1735	86
ENSMUST00000129740.2	ENSMUSG00000085054.2	Gm15834	lincRNA	Annotated_lncRNA	chr1	58505152	58517530	+	4	2097	105
ENSMUST00000181282.1	ENSMUSG00000097120.1	Gm26887	lincRNA	Annotated_lncRNA	chr8	84192774	84197667	-	2	547	91
ENSMUST00000185536.1	ENSMUSG00000101450.1	Gm28941	sense_intronic	Annotated_lncRNA	chr1	82739691	82740707	+	1	1017	100
ENSMUST00000158295	ENSMUSG00000088920	Gm24294	misc_RNA	Annotated_lncRNA	chr18	24761163	24761439	+	1	277	81
ENSMUST00000181097.1	ENSMUSG00000097257.1	Gm26768	lincRNA	Annotated_lncRNA	chr8	34094548	34096149	+	2	966	103
ENSMUST00000196232.1	ENSMUSG00000105939.1	Gm43322	TEC	Annotated_lncRNA	chr3	126974256	126975867	-	1	1612	74
ENSMUST00000197286.1	ENSMUSG00000105976.1	Gm42782	TEC	Annotated_lncRNA	chr3	96784325	96784846	+	1	522	106
ENSMUST00000202081.1	ENSMUSG00000107278.1	Gm42600	TEC	Annotated_lncRNA	chr6	85679277	85682864	+	1	3588	85
ENSMUST00000187489.2	ENSMUSG00000099459.2	Gm28556	lincRNA	Annotated_lncRNA	chr1	138190194	138192127	-	2	673	135
ENSMUST00000200934.1	ENSMUSG00000107317.1	Gm19719	antisense	Annotated_lncRNA	chr5	149282752	149287868	-	2	4230	110
ENSMUST00000206512.1	ENSMUSG00000108614.1	RP23-178C20.6	TEC	Annotated_lncRNA	chr7	128538932	128539543	+	1	612	132
ENSMUST00000189683.1	ENSMUSG00000091575.2	2010016I18Rik	processed_transcript	Annotated_lncRNA	chr3	106482000	106483834	-	2	841	118
ENSMUST00000196080.1	ENSMUSG00000106665.1	Gm43389	TEC	Annotated_lncRNA	chr5	24153294	24155888	+	1	2595	93
ENSMUST00000186444.1	ENSMUSG00000100594.1	2810414N06Rik	lincRNA	Annotated_lncRNA	chr1	151748949	151755018	-	2	1381	120
ENSMUST00000149172.1	ENSMUSG00000084866.1	A930006K02Rik	processed_transcript	Annotated_lncRNA	chr16	91465104	91470121	+	2	776	110
ENSMUST00000194255.1	ENSMUSG00000104342.1	Gm36401	TEC	Annotated_lncRNA	chr5	45702733	45704760	+	1	2028	79
ENSMUST00000173770.2	ENSMUSG00000092550.2	Gm20496	antisense	Annotated_lncRNA	chr17	34199316	34203952	-	3	523	122
ENSMUST00000200343.1	ENSMUSG00000104548.1	Gm43857	TEC	Annotated_lncRNA	chr3	152391162	152394240	-	1	3079	116
ENSMUST00000188292.6	ENSMUSG00000101223.6	4930568A12Rik	lincRNA	Annotated_lncRNA	chr1	34477167	34485611	-	5	926	95
ENSMUST00000182476.7	ENSMUSG00000097039.8	Pvt1	lincRNA	Annotated_lncRNA	chr15	62178175	62250975	+	4	2172	100
ENSMUST00000195048.1	ENSMUSG00000102558.1	Gm37571	antisense	Annotated_lncRNA	chr1	155818494	155859591	+	2	614	110
ENSMUST00000140307.2	ENSMUSG00000085184.9	4933439K11Rik	processed_transcript	Annotated_lncRNA	chr1	172541620	172550806	-	3	941	100
ENSMUST00000194525.1	ENSMUSG00000103324.1	Gm37402	TEC	Annotated_lncRNA	chr17	11249344	11254343	+	1	5000	126
ENSMUST00000181507.1	ENSMUSG00000097551.1	Gm7976	lincRNA	Annotated_lncRNA	chr16	95016370	95067017	+	5	1242	118
ENSMUST00000197317.1	ENSMUSG00000105286.1	Gm43140	antisense	Annotated_lncRNA	chr3	33817256	33817946	+	2	456	63
ENSMUST00000174312.1	ENSMUSG00000092354.7	Gm20548	antisense	Annotated_lncRNA	chr5	101840155	101844332	+	3	619	149
ENSMUST00000185726.1	ENSMUSG00000100211.1	1700064M15Rik	lincRNA	Annotated_lncRNA	chr12	99626053	99627974	-	2	645	76
ENSMUST00000180558.7	ENSMUSG00000097727.7	F630040K05Rik	lincRNA	Annotated_lncRNA	chr17	45734506	45781251	+	5	2633	219
ENSMUST00000196200.1	ENSMUSG00000106194.1	Gm43569	antisense	Annotated_lncRNA	chr3	122565050	122574740	+	3	559	85
ENSMUST00000149275.2	ENSMUSG00000087179.8	Gm14230	lincRNA	Annotated_lncRNA	chr2	156837822	156839892	-	3	388	93
ENSMUST00000142712.1	ENSMUSG00000044387.5	2410080I02Rik	lincRNA	Annotated_lncRNA	chr19	23134900	23135717	+	2	414	109
ENSMUST00000201339.3	ENSMUSG00000006638.14	Abhd1	processed_transcript	Annotated_lncRNA	chr5	30950089	30953712	+	4	474	158
ENSMUST00000147795.1	ENSMUSG00000087295.1	Gm11193	processed_transcript	Annotated_lncRNA	chr11	78292848	78293956	-	2	421	88
ENSMUST00000132834.1	ENSMUSG00000087003.1	Cntrobos	antisense	Annotated_lncRNA	chr11	69294151	69295477	+	2	383	127
ENSMUST00000134552.1	ENSMUSG00000086753.1	Gm15751	sense_overlapping	Annotated_lncRNA	chr5	123508395	123514011	+	2	1862	150
ENSMUST00000180987.1	ENSMUSG00000097577.1	6230400D17Rik	lincRNA	Annotated_lncRNA	chr14	20687236	20703012	-	3	1554	138
ENSMUST00000200369.1	ENSMUSG00000105049.1	Gm42486	TEC	Annotated_lncRNA	chr5	58121439	58124924	+	1	3486	91
ENSMUST00000164804.1	ENSMUSG00000090387.1	Gm17056	antisense	Annotated_lncRNA	chr12	40198656	40201105	+	2	2299	92
ENSMUST00000143705.1	ENSMUSG00000086342.1	Gm12932	antisense	Annotated_lncRNA	chr4	125082857	125084947	-	2	620	120
ENSMUST00000154931.1	ENSMUSG00000086682.1	Gm16023	processed_transcript	Annotated_lncRNA	chr4	155616021	155624480	-	2	402	115
ENSMUST00000150613.1	ENSMUSG00000087138.1	Gm15545	processed_transcript	Annotated_lncRNA	chr7	44986927	44994597	+	2	1059	120
ENSMUST00000196513.1	ENSMUSG00000106149.1	Gm43430	TEC	Annotated_lncRNA	chr3	135650670	135654566	-	1	3897	101
ENSMUST00000151331.1	ENSMUSG00000085385.7	Snhg17	processed_transcript	Annotated_lncRNA	chr2	158359239	158361475	-	4	529	103
ENSMUST00000123700.1	ENSMUSG00000084796.1	Mir142hg	lincRNA	Annotated_lncRNA	chr11	87755577	87757270	+	2	269	77
ENSMUST00000182820.7	ENSMUSG00000090386.9	Mir99ahg	processed_transcript	Annotated_lncRNA	chr16	77329504	77691399	+	9	835	75
ENSMUST00000142137.1	ENSMUSG00000086027.1	Gm11250	antisense	Annotated_lncRNA	chr4	72168768	72169449	+	2	306	56
ENSMUST00000138288.1	ENSMUSG00000087633.1	Gm14455	processed_transcript	Annotated_lncRNA	chr2	172425804	172440560	-	2	2146	451
ENSMUST00000193750.1	ENSMUSG00000103572.1	Gm37115	TEC	Annotated_lncRNA	chr1	159235710	159238558	+	1	2849	130
ENSMUST00000182408.1	ENSMUSG00000074024.5	4632427E13Rik	antisense	Annotated_lncRNA	chr7	92740706	92741459	-	2	669	133
ENSMUST00000189302.2	ENSMUSG00000073174.6	Gm29254	3prime_overlapping_ncrna	Annotated_lncRNA	chr5	20702277	20706052	+	2	883	138
ENSMUST00000204933.1	ENSMUSG00000107477.1	RP23-45G16.11	sense_intronic	Annotated_lncRNA	chr6	134889774	134892067	-	2	674	71
ENSMUST00000139218.1	ENSMUSG00000086742.7	Gm16201	processed_transcript	Annotated_lncRNA	chr7	139950440	139978977	+	5	2330	177
ENSMUST00000199677.1	ENSMUSG00000104947.1	Gm43721	TEC	Annotated_lncRNA	chr5	64233930	64236242	+	1	2313	108
ENSMUST00000141809.7	ENSMUSG00000085385.7	Snhg17	processed_transcript	Annotated_lncRNA	chr2	158355307	158361510	-	6	1553	125
ENSMUST00000145620.1	ENSMUSG00000087368.7	BC065397	processed_transcript	Annotated_lncRNA	chrX	136765607	136803364	+	3	768	128
ENSMUST00000196944.1	ENSMUSG00000105871.1	Gm43147	TEC	Annotated_lncRNA	chr5	96912700	96913241	-	1	542	106
ENSMUST00000205955.1	ENSMUSG00000108757.1	RP24-259P13.4	lincRNA	Annotated_lncRNA	chr7	80155169	80156771	+	2	332	89
ENSMUST00000180790.1	ENSMUSG00000097811.1	2810425M01Rik	lincRNA	Annotated_lncRNA	chr10	77486664	77516430	+	3	1850	141
ENSMUST00000201715.1	ENSMUSG00000107000.1	Gm43481	TEC	Annotated_lncRNA	chr5	134267065	134270736	-	1	3672	116
ENSMUST00000200032.1	ENSMUSG00000105382.1	Gm43339	TEC	Annotated_lncRNA	chr5	124278307	124279912	-	1	1606	97
ENSMUST00000166593.1	ENSMUSG00000090860.1	Gm17134	antisense	Annotated_lncRNA	chr10	79863937	79864434	-	2	437	60
ENSMUST00000139493.7	ENSMUSG00000087060.7	Eldr	processed_transcript	Annotated_lncRNA	chr11	16935159	16951118	-	4	941	68
ENSMUST00000202883.1	ENSMUSG00000107200.1	Gm43039	TEC	Annotated_lncRNA	chr5	91958000	91958962	-	1	963	119
ENSMUST00000149822.1	ENSMUSG00000086859.3	Snhg20	lincRNA	Annotated_lncRNA	chr11	117076790	117078955	+	2	593	130
ENSMUST00000181664.7	ENSMUSG00000097769.7	Snhg4	processed_transcript	Annotated_lncRNA	chr18	35553371	35558316	+	4	1190	100
ENSMUST00000195990.1	ENSMUSG00000104784.1	Gm42984	antisense	Annotated_lncRNA	chr5	44226587	44243548	+	2	987	213
ENSMUST00000182486.1	ENSMUSG00000097571.8	Jpx	lincRNA	Annotated_lncRNA	chrX	103493795	103502958	+	3	345	61
ENSMUST00000146456.1	ENSMUSG00000034587.8	8430429K09Rik	processed_transcript	Annotated_lncRNA	chr11	3452472	3458338	+	2	1675	120
ENSMUST00000181227.1	ENSMUSG00000097224.1	Gm26716	antisense	Annotated_lncRNA	chr4	130824394	130826313	-	2	415	103
ENSMUST00000180997.2	ENSMUSG00000097211.2	BC065403	antisense	Annotated_lncRNA	chr9	72361735	72409945	-	2	1022	202
ENSMUST00000195992.1	ENSMUSG00000105881.1	4932422M17Rik	lincRNA	Annotated_lncRNA	chr5	123138931	123141569	+	1	2639	147
ENSMUST00000065383.10	ENSMUSG00000053117.10	E330013P04Rik	lincRNA	Annotated_lncRNA	chr19	60144675	60162591	+	5	2070	132
ENSMUST00000146154.1	ENSMUSG00000085614.1	1700123M08Rik	processed_transcript	Annotated_lncRNA	chr4	11966574	11993999	+	5	770	168
ENSMUST00000090237.2	ENSMUSG00000068601.2	Gm10244	antisense	Annotated_lncRNA	chr6	39420378	39421294	+	2	830	117
ENSMUST00000146868.1	ENSMUSG00000086015.1	4833417C18Rik	processed_transcript	Annotated_lncRNA	chr11	95858865	95861044	+	2	1269	96
ENSMUST00000134467.1	ENSMUSG00000085166.1	Gm15522	antisense	Annotated_lncRNA	chr5	34650718	34652477	+	2	785	72
ENSMUST00000184554.7	ENSMUSG00000101970.6	1810026B05Rik	processed_transcript	Annotated_lncRNA	chr7	73544036	73558244	-	5	782	87
ENSMUST00000181668.1	ENSMUSG00000097839.1	Gm26909	lincRNA	Annotated_lncRNA	chr8	22644861	22646286	+	2	627	73
ENSMUST00000200006.1	ENSMUSG00000096935.5	1700113A16Rik	antisense	Annotated_lncRNA	chr3	88172009	88177706	-	3	563	76
ENSMUST00000197309.1	ENSMUSG00000106197.1	Gm42717	sense_intronic	Annotated_lncRNA	chr3	99206422	99209884	+	1	3463	145
ENSMUST00000173304.1	ENSMUSG00000092509.1	Gm20394	processed_transcript	Annotated_lncRNA	chr11	100349696	100350889	-	2	942	218
ENSMUST00000139677.1	ENSMUSG00000087442.1	Gm14453	antisense	Annotated_lncRNA	chr2	173025685	173034580	-	2	553	76
ENSMUST00000205957.1	ENSMUSG00000108693.1	RP23-174K7.2	TEC	Annotated_lncRNA	chr7	117381862	117383762	+	1	1901	109
ENSMUST00000153130.1	ENSMUSG00000087484.1	2900089D17Rik	antisense	Annotated_lncRNA	chr5	144241777	144256186	-	2	422	83
ENSMUST00000182517.1	ENSMUSG00000097195.8	Snhg5	processed_transcript	Annotated_lncRNA	chr9	88521057	88521965	-	2	440	94
ENSMUST00000196072.1	ENSMUSG00000105929.1	Gm43693	TEC	Annotated_lncRNA	chr5	32984570	32985818	+	1	1249	155
ENSMUST00000181696.1	ENSMUSG00000097763.1	Gm26636	antisense	Annotated_lncRNA	chr6	87908843	87914459	-	3	1115	120
ENSMUST00000198461.1	ENSMUSG00000105987.4	AI506816	processed_transcript	Annotated_lncRNA	chr5	23699070	23710425	-	3	503	85
ENSMUST00000135674.1	ENSMUSG00000086016.1	1700084C06Rik	antisense	Annotated_lncRNA	chr9	21091755	21128393	+	2	750	134
ENSMUST00000200502.1	ENSMUSG00000105925.1	Gm43846	sense_intronic	Annotated_lncRNA	chr3	104957442	104958373	-	1	932	91
ENSMUST00000168686.2	ENSMUSG00000090561.2	Gm17207	sense_intronic	Annotated_lncRNA	chr5	73210156	73212643	-	2	645	93
ENSMUST00000195416.1	ENSMUSG00000103926.1	Gm37894	TEC	Annotated_lncRNA	chr2	14037825	14040423	-	1	2599	86
ENSMUST00000180784.1	ENSMUSG00000097728.1	Gm26840	lincRNA	Annotated_lncRNA	chr4	155769969	155776161	+	2	2980	190
ENSMUST00000122801	ENSMUSG00000084750	Gm22453	misc_RNA	Annotated_lncRNA	chr17	36241789	36242106	-	1	318	52
ENSMUST00000181255.1	ENSMUSG00000097057.1	Gm17638	lincRNA	Annotated_lncRNA	chr15	77961674	77967126	+	2	4343	184
ENSMUST00000203231.1	ENSMUSG00000108166.1	RP23-246J18.5	sense_intronic	Annotated_lncRNA	chr6	134689859	134691302	+	2	740	166
ENSMUST00000201039.1	ENSMUSG00000107358.1	Gm43168	TEC	Annotated_lncRNA	chr6	33433008	33434619	+	1	1612	106
ENSMUST00000196002.1	ENSMUSG00000104835.4	Gm5547	lincRNA	Annotated_lncRNA	chr3	105816613	105817357	+	2	489	64
ENSMUST00000194444.1	ENSMUSG00000103669.1	2900042K21Rik	sense_overlapping	Annotated_lncRNA	chr1	189210361	189211013	-	1	653	89
ENSMUST00000172531.1	ENSMUSG00000092203.7	1110038B12Rik	processed_transcript	Annotated_lncRNA	chr17	34951594	34952462	-	2	691	110
ENSMUST00000173840.1	ENSMUSG00000092219.1	Gm20443	lincRNA	Annotated_lncRNA	chr17	35737734	35739806	-	4	735	129
ENSMUST00000159738.1	ENSMUSG00000089968.1	Nckap5los	antisense	Annotated_lncRNA	chr15	99427701	99435313	+	8	1712	121
ENSMUST00000204112.1	ENSMUSG00000107593.1	RP24-475M20.4	antisense	Annotated_lncRNA	chr6	87657754	87663823	+	2	563	85
ENSMUST00000180638.2	ENSMUSG00000097503.2	3110045C21Rik	antisense	Annotated_lncRNA	chr1	169969409	169972396	+	3	1135	104
ENSMUST00000159663.7	ENSMUSG00000053332.13	Gas5	processed_transcript	Annotated_lncRNA	chr1	161035166	161038539	+	8	346	114
ENSMUST00000196693.4	ENSMUSG00000072769.6	Gm10419	lincRNA	Annotated_lncRNA	chr5	108367791	108372807	+	4	2530	199
ENSMUST00000206304.1	ENSMUSG00000086533.2	Mypopos	antisense	Annotated_lncRNA	chr7	18993234	19001195	-	4	441	68
ENSMUST00000197762.1	ENSMUSG00000106237.1	Gm8066	lincRNA	Annotated_lncRNA	chr5	137510253	137517501	+	2	485	161
ENSMUST00000194994.1	ENSMUSG00000103046.1	Gm37309	TEC	Annotated_lncRNA	chr1	38992678	38994316	+	1	1639	124
ENSMUST00000181587.1	ENSMUSG00000097412.1	1810014B01Rik	lincRNA	Annotated_lncRNA	chr10	86685601	86694806	+	5	1661	118
ENSMUST00000108464.2	ENSMUSG00000091881.1	Gm17146	antisense	Annotated_lncRNA	chr3	88722090	88722670	+	2	372	119
ENSMUST00000139927.1	ENSMUSG00000084797.1	Gm14321	lincRNA	Annotated_lncRNA	chr2	167777467	167782569	+	3	351	116
ENSMUST00000151391.1	ENSMUSG00000086462.1	Gm13990	antisense	Annotated_lncRNA	chr2	116848099	116877168	-	4	2701	89
ENSMUST00000155816.7	ENSMUSG00000085241.7	Snhg3	processed_transcript	Annotated_lncRNA	chr4	132348014	132353663	-	4	332	52
ENSMUST00000129321.1	ENSMUSG00000043419.10	Chd3os	processed_transcript	Annotated_lncRNA	chr11	69340461	69342641	+	2	2081	203
ENSMUST00000172501.7	ENSMUSG00000092203.7	1110038B12Rik	processed_transcript	Annotated_lncRNA	chr17	34950243	34952468	-	5	579	91
ENSMUST00000195317.1	ENSMUSG00000103272.1	Gm37914	TEC	Annotated_lncRNA	chr1	86120883	86123561	+	1	2679	88
ENSMUST00000180989.2	ENSMUSG00000097139.2	Gm26626	antisense	Annotated_lncRNA	chr16	92612824	92620032	+	5	713	109
ENSMUST00000190974.1	ENSMUSG00000099746.1	Ppnr	sense_intronic	Annotated_lncRNA	chr19	55841672	55845897	+	2	3525	195
ENSMUST00000195489.1	ENSMUSG00000104093.1	A330015K06Rik	antisense	Annotated_lncRNA	chr3	65294299	65302657	-	2	4286	120
ENSMUST00000129876.1	ENSMUSG00000086725.1	A630052C17Rik	processed_transcript	Annotated_lncRNA	chr11	29170909	29173558	-	2	2203	143
ENSMUST00000182872.2	ENSMUSG00000097195.8	Snhg5	processed_transcript	Annotated_lncRNA	chr9	88521372	88522888	-	4	883	89
ENSMUST00000151896.7	ENSMUSG00000085819.7	Ube4bos1	antisense	Annotated_lncRNA	chr4	149347885	149365277	+	4	1286	164
ENSMUST00000161661.1	ENSMUSG00000089706.7	B230216N24Rik	processed_transcript	Annotated_lncRNA	chr1	98031717	98047793	-	4	719	85
ENSMUST00000194838.1	ENSMUSG00000103730.1	Gm38316	TEC	Annotated_lncRNA	chr14	50950559	50952004	-	2	469	91
ENSMUST00000197871.1	ENSMUSG00000105935.1	Gm43628	TEC	Annotated_lncRNA	chr5	65307808	65308994	-	1	1187	171
ENSMUST00000170103.2	ENSMUSG00000090952.2	Gm17251	processed_transcript	Annotated_lncRNA	chr17	33759992	33761870	+	2	925	204
ENSMUST00000182894.1	ENSMUSG00000097942.1	Gm26968	sense_intronic	Annotated_lncRNA	chr4	83743677	83744157	+	1	481	44
ENSMUST00000131129.1	ENSMUSG00000059277.12	R74862	processed_transcript	Annotated_lncRNA	chr7	143033284	143053677	-	5	1682	131
ENSMUST00000205645.1	ENSMUSG00000108447.1	RP24-67F19.7	TEC	Annotated_lncRNA	chr7	34362701	34365331	-	1	2631	104
ENSMUST00000197676.1	ENSMUSG00000105510.1	Gm43815	TEC	Annotated_lncRNA	chr5	72554240	72555229	-	1	990	95
ENSMUST00000205544.1	ENSMUSG00000108557.1	RP23-185A21.4	TEC	Annotated_lncRNA	chr7	75560614	75563794	+	1	3181	95
ENSMUST00000181140.1	ENSMUSG00000097193.1	Gm26664	lincRNA	Annotated_lncRNA	chr8	84665128	84669406	+	2	705	74
ENSMUST00000143765.1	ENSMUSG00000087327.1	Gm15884	antisense	Annotated_lncRNA	chr6	124715573	124718831	-	3	643	95
ENSMUST00000144704.1	ENSMUSG00000087268.1	Gm14486	lincRNA	Annotated_lncRNA	chr2	30658613	30678011	-	4	644	145
ENSMUST00000180656.1	ENSMUSG00000097033.1	Gm26819	lincRNA	Annotated_lncRNA	chr13	69809914	69816094	-	2	5128	143
ENSMUST00000206433.1	ENSMUSG00000108803.1	RP23-268E17.1	lincRNA	Annotated_lncRNA	chr7	75030194	75058162	+	6	3509	165
ENSMUST00000181578.1	ENSMUSG00000097331.1	F420014N23Rik	lincRNA	Annotated_lncRNA	chr10	127195249	127202643	+	3	2396	147
ENSMUST00000198888.1	ENSMUSG00000105259.1	Gm42874	TEC	Annotated_lncRNA	chr3	133050622	133052395	-	1	1774	98
ENSMUST00000180999.1	ENSMUSG00000097876.1	Gm16892	lincRNA	Annotated_lncRNA	chr16	57167401	57174413	+	4	1726	179
ENSMUST00000160242.7	ENSMUSG00000044021.14	Muc19	processed_transcript	Annotated_lncRNA	chr15	91838326	91934555	+	43	9104	1941
ENSMUST00000189281.1	ENSMUSG00000100931.1	Gm28085	antisense	Annotated_lncRNA	chr9	96027101	96040673	-	3	1137	177
ENSMUST00000137643.1	ENSMUSG00000073627.7	C130036L24Rik	processed_transcript	Annotated_lncRNA	chr1	86359584	86373791	+	3	3109	176
ENSMUST00000194317.1	ENSMUSG00000102930.1	Gm38115	sense_intronic	Annotated_lncRNA	chr1	36913601	36916539	-	2	2413	130
ENSMUST00000155796.1	ENSMUSG00000086916.2	Gm15903	sense_intronic	Annotated_lncRNA	chr5	129727046	129728385	+	2	310	83
ENSMUST00000142445.1	ENSMUSG00000085267.1	Gm14235	lincRNA	Annotated_lncRNA	chr2	168148017	168153533	-	2	366	88
ENSMUST00000186596.5	ENSMUSG00000067577.8	A430093F15Rik	processed_transcript	Annotated_lncRNA	chr19	10740947	10786043	+	4	2115	119
ENSMUST00000158623	ENSMUSG00000089248	Gm24050	misc_RNA	Annotated_lncRNA	chr5	118211053	118211342	-	1	290	42
ENSMUST00000186238.1	ENSMUSG00000101365.1	Gm19325	lincRNA	Annotated_lncRNA	chr9	97047444	97067307	-	3	3382	139
ENSMUST00000192164.1	ENSMUSG00000102923.1	Gm31728	antisense	Annotated_lncRNA	chr1	180256429	180274963	+	3	435	84
ENSMUST00000197530.1	ENSMUSG00000105748.1	Gm43088	TEC	Annotated_lncRNA	chr3	137897144	137899490	+	1	2347	132
ENSMUST00000150119.1	ENSMUSG00000085868.1	Gm13632	lincRNA	Annotated_lncRNA	chr2	70877829	70884408	+	2	384	59
ENSMUST00000181495.1	ENSMUSG00000097488.1	4732487G21Rik	lincRNA	Annotated_lncRNA	chr12	86290761	86306006	-	4	2664	115
ENSMUST00000146529.1	ENSMUSG00000054181.11	A930012O16Rik	processed_transcript	Annotated_lncRNA	chr2	57236227	57238508	-	2	1498	173
ENSMUST00000135186.1	ENSMUSG00000090248.1	Gm14027	processed_transcript	Annotated_lncRNA	chr2	129016952	129021756	+	5	622	131
ENSMUST00000193746.1	ENSMUSG00000102148.1	Gm38059	TEC	Annotated_lncRNA	chr7	49469712	49471710	+	1	1999	170
ENSMUST00000206288.1	ENSMUSG00000108443.1	RP23-181P23.2	TEC	Annotated_lncRNA	chr7	56012948	56017479	-	1	4532	135
ENSMUST00000149873.1	ENSMUSG00000087159.7	Gm15246	processed_transcript	Annotated_lncRNA	chrX	169320622	169368190	+	6	540	80
ENSMUST00000140569.1	ENSMUSG00000084979.1	Gm16267	lincRNA	Annotated_lncRNA	chr12	33111962	33138945	+	3	732	98
ENSMUST00000193744.1	ENSMUSG00000104164.1	Gm38248	TEC	Annotated_lncRNA	chr1	127978905	127984687	-	1	5783	110
ENSMUST00000165458.2	ENSMUSG00000084917.3	Gm17477	lincRNA	Annotated_lncRNA	chr9	80118895	80121937	-	2	2581	94
ENSMUST00000190673.1	ENSMUSG00000099338.1	2810030D12Rik	lincRNA	Annotated_lncRNA	chr8	13200720	13207702	+	2	913	91
ENSMUST00000192568.1	ENSMUSG00000102234.1	Gm37885	antisense	Annotated_lncRNA	chr1	182484179	182492473	+	4	1391	146
ENSMUST00000181576.1	ENSMUSG00000097422.1	Gm26521	lincRNA	Annotated_lncRNA	chr9	20607766	20612485	-	2	2215	104
ENSMUST00000181128.1	ENSMUSG00000097115.2	1810019N24Rik	lincRNA	Annotated_lncRNA	chr7	12948592	12961768	-	2	1474	108
ENSMUST00000132264.1	ENSMUSG00000087064.1	Sap30bpos	antisense	Annotated_lncRNA	chr11	115946450	115952105	-	2	2352	112
ENSMUST00000169054.1	ENSMUSG00000090564.8	A430057M04Rik	processed_transcript	Annotated_lncRNA	chr14	21848447	21856926	+	3	3830	175
ENSMUST00000123117.1	ENSMUSG00000095334.2	Gm21984	processed_transcript	Annotated_lncRNA	chr7	126942144	126952873	+	6	822	117
ENSMUST00000136376.1	ENSMUSG00000062470.9	Fbxl12os	antisense	Annotated_lncRNA	chr9	20607481	20617271	+	3	2349	117
ENSMUST00000135048.1	ENSMUSG00000086750.1	Gm11770	antisense	Annotated_lncRNA	chr11	120215082	120216993	-	2	548	99
ENSMUST00000129441.7	ENSMUSG00000085310.7	Gm11491	antisense	Annotated_lncRNA	chr11	87121567	87126905	-	3	1118	130
ENSMUST00000198334.1	ENSMUSG00000104529.4	Rbakdn	lincRNA	Annotated_lncRNA	chr5	143164779	143165751	-	3	520	98
ENSMUST00000181259.7	ENSMUSG00000073437.10	D330041H03Rik	processed_transcript	Annotated_lncRNA	chr17	24409481	24414513	-	5	1256	105
ENSMUST00000206354.1	ENSMUSG00000108483.1	RP23-4H17.3	lincRNA	Annotated_lncRNA	chr7	127434422	127439392	+	3	955	115
ENSMUST00000156081.1	ENSMUSG00000086320.1	Gm12840	lincRNA	Annotated_lncRNA	chr4	117700188	117700923	+	2	627	95
ENSMUST00000139056.2	ENSMUSG00000073478.6	D730003I15Rik	lincRNA	Annotated_lncRNA	chr1	191224454	191225835	+	2	716	64
ENSMUST00000181947.7	ENSMUSG00000096929.7	A330023F24Rik	processed_transcript	Annotated_lncRNA	chr1	194976385	195027428	+	5	4632	108
ENSMUST00000123341.1	ENSMUSG00000087478.1	4930506C21Rik	processed_transcript	Annotated_lncRNA	chr17	8297509	8311080	-	2	1193	108
ENSMUST00000130827.1	ENSMUSG00000052248.15	Zeb2os	antisense	Annotated_lncRNA	chr2	45112260	45114087	+	3	1223	142
ENSMUST00000153212.7	ENSMUSG00000086629.7	2810403D21Rik	processed_transcript	Annotated_lncRNA	chrX	108834478	108886896	+	5	1005	87
ENSMUST00000205107.1	ENSMUSG00000107610.1	RP23-23C9.4	TEC	Annotated_lncRNA	chr6	72894962	72895919	-	1	958	64
ENSMUST00000174808.1	ENSMUSG00000092341.2	Malat1	lincRNA	Annotated_lncRNA	chr19	5795694	5796952	-	2	656	139
ENSMUST00000188163.1	ENSMUSG00000102014.1	2900009J06Rik	antisense	Annotated_lncRNA	chr1	127753616	127774054	-	2	465	97
ENSMUST00000131898.1	ENSMUSG00000074039.10	4930520O04Rik	processed_transcript	Annotated_lncRNA	chr9	114368416	114371164	+	2	2660	103
ENSMUST00000189843.1	ENSMUSG00000038152.4	5033430I15Rik	lincRNA	Annotated_lncRNA	chr13	45965351	45966177	+	2	523	100
ENSMUST00000133766.1	ENSMUSG00000085566.1	A730017L22Rik	processed_transcript	Annotated_lncRNA	chr2	130883610	130906379	-	2	547	71
ENSMUST00000184676.1	ENSMUSG00000098429.1	Gm27226	lincRNA	Annotated_lncRNA	chr9	81455397	81460966	+	3	511	112
ENSMUST00000183670.1	ENSMUSG00000098340.1	Gm27253	lincRNA	Annotated_lncRNA	chr9	72268614	72274856	-	2	367	64
ENSMUST00000130556.1	ENSMUSG00000085733.1	Arhgap27os1	antisense	Annotated_lncRNA	chr11	103363213	103364651	+	2	923	154
ENSMUST00000200283.1	ENSMUSG00000106092.1	Gm43072	TEC	Annotated_lncRNA	chr3	129538141	129539811	+	1	1671	69
ENSMUST00000187850.1	ENSMUSG00000106107.1	Gm43190	sense_intronic	Annotated_lncRNA	chr3	98447198	98448976	-	1	1779	201
ENSMUST00000098867.3	ENSMUSG00000093424.3	6330562C20Rik	antisense	Annotated_lncRNA	chr3	95307672	95315117	-	2	784	175
ENSMUST00000180666.1	ENSMUSG00000096987.1	Gm26525	lincRNA	Annotated_lncRNA	chr4	88784455	88794391	-	3	3616	206
ENSMUST00000133476.1	ENSMUSG00000087063.1	Gm15857	antisense	Annotated_lncRNA	chr5	123293638	123310324	-	3	789	123
ENSMUST00000177048.1	ENSMUSG00000093772.1	4931403E22Rik	processed_transcript	Annotated_lncRNA	chr19	26768801	26823907	-	4	668	65
ENSMUST00000145297.1	ENSMUSG00000085228.1	Gm14376	sense_intronic	Annotated_lncRNA	chr7	144469533	144469993	-	2	297	85
ENSMUST00000198852.1	ENSMUSG00000105755.1	Gm43514	sense_intronic	Annotated_lncRNA	chr5	100820330	100820753	-	1	424	81
ENSMUST00000185095.2	ENSMUSG00000098447.2	Gm27184	antisense	Annotated_lncRNA	chr1	119520090	119526359	-	4	607	126
ENSMUST00000035860.6	ENSMUSG00000037884.6	1700017G19Rik	lincRNA	Annotated_lncRNA	chr3	40504867	40522912	-	6	2437	172
ENSMUST00000181003.1	ENSMUSG00000097335.1	Gm26563	lincRNA	Annotated_lncRNA	chr11	80017354	80022528	-	2	1704	80
ENSMUST00000198564.1	ENSMUSG00000104969.1	Gm43445	sense_intronic	Annotated_lncRNA	chr3	144197172	144199262	-	1	2091	164
ENSMUST00000201845.1	ENSMUSG00000106773.1	Gm43799	TEC	Annotated_lncRNA	chr5	73647013	73647591	-	1	579	118
ENSMUST00000198850.1	ENSMUSG00000104925.1	Gm43061	sense_intronic	Annotated_lncRNA	chr3	103332143	103334383	+	1	2241	82
ENSMUST00000182330.1	ENSMUSG00000056579.17	Tug1	processed_transcript	Annotated_lncRNA	chr11	3646840	3649042	-	2	382	88
ENSMUST00000196847.1	ENSMUSG00000106636.1	Gm43813	processed_transcript	Annotated_lncRNA	chr5	123406487	123409234	+	2	2294	114
ENSMUST00000145916.1	ENSMUSG00000086907.1	Gm15298	lincRNA	Annotated_lncRNA	chrX	141900582	141902455	-	2	1212	116
ENSMUST00000153616.8	ENSMUSG00000085741.8	5430405H02Rik	processed_transcript	Annotated_lncRNA	chr2	156852430	156862894	-	3	1431	160
ENSMUST00000181077.1	ENSMUSG00000097764.1	Gm26635	lincRNA	Annotated_lncRNA	chr16	17254960	17260326	-	2	3199	679
ENSMUST00000122948.1	ENSMUSG00000087187.1	Gm13431	lincRNA	Annotated_lncRNA	chr2	36216825	36222934	+	4	476	98
ENSMUST00000124786.1	ENSMUSG00000084758.1	Gm12798	lincRNA	Annotated_lncRNA	chr4	101403081	101407856	+	3	666	103
ENSMUST00000138617.1	ENSMUSG00000085664.1	Atxn7l1os2	processed_transcript	Annotated_lncRNA	chr12	33358243	33394760	-	4	2019	118
ENSMUST00000161868.1	ENSMUSG00000090118.1	Gm16163	processed_transcript	Annotated_lncRNA	chr8	124831698	124863703	+	2	1119	198
ENSMUST00000126427.1	ENSMUSG00000087557.1	Gm15869	sense_intronic	Annotated_lncRNA	chr16	14316074	14317285	-	2	734	104
ENSMUST00000186944.6	ENSMUSG00000022639.14	Dubr	lincRNA	Annotated_lncRNA	chr16	50719294	50732773	-	4	2052	141
ENSMUST00000153610.7	ENSMUSG00000089759.7	3632454L22Rik	processed_transcript	Annotated_lncRNA	chrX	135022734	135036148	-	3	2872	119
ENSMUST00000199595.1	ENSMUSG00000104983.1	Gm42763	TEC	Annotated_lncRNA	chr9	110543211	110545297	+	1	2087	106
ENSMUST00000181680.1	ENSMUSG00000054135.2	A430110L20Rik	lincRNA	Annotated_lncRNA	chr1	181225986	181228498	+	1	2513	184
ENSMUST00000181073.7	ENSMUSG00000097378.7	B230208H11Rik	lincRNA	Annotated_lncRNA	chr10	12916648	12923100	-	3	1060	147
ENSMUST00000203956.1	ENSMUSG00000107761.1	RP24-503A2.8	TEC	Annotated_lncRNA	chr6	125083437	125084029	+	1	593	100
ENSMUST00000194891.1	ENSMUSG00000103122.1	Gm37391	TEC	Annotated_lncRNA	chr11	84189593	84191910	+	1	2318	141
ENSMUST00000206080.1	ENSMUSG00000108780.1	RP23-331I23.5	TEC	Annotated_lncRNA	chr6	83417440	83420992	-	1	3553	123
ENSMUST00000131640.7	ENSMUSG00000086629.7	2810403D21Rik	processed_transcript	Annotated_lncRNA	chrX	108834657	108886683	+	3	546	64
ENSMUST00000197902.1	ENSMUSG00000105962.1	Gm42432	TEC	Annotated_lncRNA	chr9	110041180	110042796	+	1	1617	96
ENSMUST00000206885.1	ENSMUSG00000108389.1	RP23-423P21.1	TEC	Annotated_lncRNA	chr7	80209394	80211678	+	1	2285	133
ENSMUST00000198557.1	ENSMUSG00000105245.1	Gm43076	antisense	Annotated_lncRNA	chr3	97730339	97736166	+	3	710	85
ENSMUST00000180515.1	ENSMUSG00000097254.1	C430042M11Rik	lincRNA	Annotated_lncRNA	chr17	83851675	83854393	-	2	1617	110
ENSMUST00000195767.1	ENSMUSG00000102370.1	Gm37973	TEC	Annotated_lncRNA	chr3	79610538	79611826	-	1	1289	131
ENSMUST00000199007.4	ENSMUSG00000106515.4	Gm30382	lincRNA	Annotated_lncRNA	chr3	149284418	149445276	-	4	1801	85
ENSMUST00000181524.7	ENSMUSG00000097113.7	Gm19705	lincRNA	Annotated_lncRNA	chr1	136683396	136690804	+	3	413	89
ENSMUST00000181526.1	ENSMUSG00000097537.1	2610020C07Rik	lincRNA	Annotated_lncRNA	chr16	11203383	11225796	+	2	2925	103
ENSMUST00000181052.1	ENSMUSG00000097723.1	Gm26848	lincRNA	Annotated_lncRNA	chr17	6314199	6493180	+	2	2467	94
ENSMUST00000123905.1	ENSMUSG00000087605.1	Gm15742	sense_intronic	Annotated_lncRNA	chr16	30969393	30973518	-	2	659	136
ENSMUST00000164716.1	ENSMUSG00000091237.1	Gm17114	3prime_overlapping_ncrna	Annotated_lncRNA	chr4	117835299	117868558	-	2	511	170
ENSMUST00000192134.1	ENSMUSG00000102875.1	Gm37139	TEC	Annotated_lncRNA	chr2	24889448	24893866	-	1	4419	129
ENSMUST00000197257.1	ENSMUSG00000106607.1	Gm43178	TEC	Annotated_lncRNA	chr5	52174370	52175755	-	1	1386	116
ENSMUST00000188966.1	ENSMUSG00000101776.1	Gm28268	lincRNA	Annotated_lncRNA	chrX	21751379	21761733	+	5	2528	138
ENSMUST00000149285.1	ENSMUSG00000085538.1	Gm11455	antisense	Annotated_lncRNA	chr2	164135703	164140419	+	2	733	89
ENSMUST00000127817.1	ENSMUSG00000086111.1	Gm15326	lincRNA	Annotated_lncRNA	chr13	111871140	111874730	+	2	319	103
ENSMUST00000192691.1	ENSMUSG00000104168.1	Gm38250	antisense	Annotated_lncRNA	chr8	105566351	105578109	+	2	766	80
ENSMUST00000181949.2	ENSMUSG00000097519.2	4930558J18Rik	lincRNA	Annotated_lncRNA	chr1	57359222	57377544	-	4	2052	123
ENSMUST00000123784.1	ENSMUSG00000086716.1	Gm11629	processed_transcript	Annotated_lncRNA	chr11	98022955	98026745	+	2	384	64
ENSMUST00000199336.1	ENSMUSG00000106543.1	Gm43378	sense_intronic	Annotated_lncRNA	chr5	143049462	143050043	-	1	582	123
ENSMUST00000180682.1	ENSMUSG00000097743.1	Gm16973	lincRNA	Annotated_lncRNA	chr14	56697347	56701268	-	3	1299	112
ENSMUST00000161917.1	ENSMUSG00000089940.1	Gm4117	processed_transcript	Annotated_lncRNA	chr13	89739464	89887166	+	2	723	104
ENSMUST00000192808.1	ENSMUSG00000103614.1	Gm37949	TEC	Annotated_lncRNA	chr1	134799895	134801985	-	1	2091	109
ENSMUST00000148310.2	ENSMUSG00000079671.8	2610203C22Rik	processed_transcript	Annotated_lncRNA	chr1	9603435	9631164	-	4	563	87
ENSMUST00000131733.1	ENSMUSG00000086997.1	Gm12981	antisense	Annotated_lncRNA	chr4	132503561	132509649	-	2	622	90
ENSMUST00000193246.1	ENSMUSG00000102919.1	Gm37726	TEC	Annotated_lncRNA	chr3	84873891	84877776	+	1	3886	114
ENSMUST00000153767.1	ENSMUSG00000085126.1	Gm12589	lincRNA	Annotated_lncRNA	chr11	121803107	121810319	+	3	638	111
ENSMUST00000148687.1	ENSMUSG00000087088.1	Gm16638	antisense	Annotated_lncRNA	chr7	83597048	83631842	-	4	1865	122
ENSMUST00000181866.1	ENSMUSG00000097889.1	Gm26541	lincRNA	Annotated_lncRNA	chr10	80681838	80687176	+	2	3973	130
ENSMUST00000185881.1	ENSMUSG00000100280.2	Gm28417	processed_transcript	Annotated_lncRNA	chr1	34471509	34473112	-	2	538	128
ENSMUST00000204995.1	ENSMUSG00000108214.1	RP23-434H14.8	TEC	Annotated_lncRNA	chr6	134073354	134075182	+	1	1829	115
ENSMUST00000135238.3	ENSMUSG00000087022.4	9130024F11Rik	processed_transcript	Annotated_lncRNA	chr1	56971412	56975197	+	2	1300	135
ENSMUST00000194135.1	ENSMUSG00000104383.1	Gm37553	TEC	Annotated_lncRNA	chr9	101092977	101094578	+	1	1602	91
ENSMUST00000136503.1	ENSMUSG00000054556.6	Gm4876	antisense	Annotated_lncRNA	chr6	17097941	17171465	-	3	424	101
ENSMUST00000194564.1	ENSMUSG00000104149.1	Gm37138	TEC	Annotated_lncRNA	chr1	15556249	15558337	+	1	2089	83
ENSMUST00000170150.7	ENSMUSG00000090564.8	A430057M04Rik	processed_transcript	Annotated_lncRNA	chr14	21847578	21851034	+	3	2170	162
ENSMUST00000204572.1	ENSMUSG00000108238.1	RP23-434H14.7	TEC	Annotated_lncRNA	chr6	134084601	134087464	+	1	2864	115
ENSMUST00000195551.1	ENSMUSG00000102143.1	Gm38057	TEC	Annotated_lncRNA	chr9	71852001	71855203	-	1	3203	104
ENSMUST00000201201.1	ENSMUSG00000107076.1	Gm43480	sense_intronic	Annotated_lncRNA	chr5	134298798	134299213	-	1	416	123
ENSMUST00000181963.1	ENSMUSG00000097799.1	Gm26899	lincRNA	Annotated_lncRNA	chr2	120532904	120539846	+	2	3328	822
ENSMUST00000152143.1	ENSMUSG00000074466.12	Gm15417	antisense	Annotated_lncRNA	chr3	89391970	89398224	+	2	599	167
ENSMUST00000132849.1	ENSMUSG00000087348.1	Gm15582	antisense	Annotated_lncRNA	chr7	132657378	132659884	-	2	1581	125
ENSMUST00000172910.1	ENSMUSG00000091562.3	Gm9581	processed_transcript	Annotated_lncRNA	chr16	59558013	59600886	-	4	2870	956
ENSMUST00000181641.1	ENSMUSG00000097755.1	2010110K18Rik	lincRNA	Annotated_lncRNA	chr18	34751912	34758685	+	2	678	73
ENSMUST00000156664.1	ENSMUSG00000087502.1	Gm16091	processed_transcript	Annotated_lncRNA	chr8	72147601	72160855	-	2	963	131
ENSMUST00000146658.1	ENSMUSG00000078519.3	2310026L22Rik	lincRNA	Annotated_lncRNA	chr4	138215714	138216189	+	2	400	106
ENSMUST00000197153.1	ENSMUSG00000105987.4	AI506816	processed_transcript	Annotated_lncRNA	chr5	23709996	23712667	-	3	474	41
ENSMUST00000172037.1	ENSMUSG00000090397.1	Gm17096	antisense	Annotated_lncRNA	chr2	166943539	166944308	+	2	733	71
ENSMUST00000148496.1	ENSMUSG00000086468.1	Etaa1os	antisense	Annotated_lncRNA	chr11	17954004	17955098	+	2	388	45
ENSMUST00000115480.7	ENSMUSG00000079671.8	2610203C22Rik	processed_transcript	Annotated_lncRNA	chr1	9560832	9631092	-	5	1246	92
ENSMUST00000136542.1	ENSMUSG00000085501.1	Gm11772	antisense	Annotated_lncRNA	chr11	120235234	120236122	-	2	532	94
ENSMUST00000148326.7	ENSMUSG00000087403.8	Kantr	lincRNA	Annotated_lncRNA	chrX	152298500	152327495	-	3	584	107
ENSMUST00000201755.1	ENSMUSG00000107009.1	6720475M21Rik	TEC	Annotated_lncRNA	chr5	74367163	74369915	-	1	2753	119
ENSMUST00000144828.1	ENSMUSG00000086690.1	4933406J10Rik	antisense	Annotated_lncRNA	chr7	82743368	82755644	-	4	963	140
ENSMUST00000180841.1	ENSMUSG00000097345.1	AA543186	lincRNA	Annotated_lncRNA	chr2	25327450	25332571	-	2	1696	119
ENSMUST00000128078.1	ENSMUSG00000085152.1	Gm11496	lincRNA	Annotated_lncRNA	chr11	88993040	88996544	-	2	581	92
ENSMUST00000144604.1	ENSMUSG00000086782.2	E130102H24Rik	lincRNA	Annotated_lncRNA	chr4	101346531	101356248	-	2	741	96
ENSMUST00000162649.1	ENSMUSG00000090075.1	Gm16251	antisense	Annotated_lncRNA	chr7	19920729	19927607	+	2	338	77
ENSMUST00000128342.1	ENSMUSG00000087543.1	Gm16576	lincRNA	Annotated_lncRNA	chr15	79742698	79757394	+	4	5404	166
ENSMUST00000138422.1	ENSMUSG00000087578.1	Ccdc142os	antisense	Annotated_lncRNA	chr6	83106867	83108987	-	3	600	147
ENSMUST00000154820.7	ENSMUSG00000086212.7	Mkln1os	lincRNA	Annotated_lncRNA	chr6	31383037	31398753	-	3	594	112
ENSMUST00000151851.1	ENSMUSG00000087264.1	Gad1os	antisense	Annotated_lncRNA	chr2	70489940	70563357	-	3	889	138
ENSMUST00000194451.1	ENSMUSG00000102673.1	Gm37437	TEC	Annotated_lncRNA	chr2	14944908	14946844	+	1	1937	120
ENSMUST00000180757.1	ENSMUSG00000097230.1	Gm26853	lincRNA	Annotated_lncRNA	chr8	19789798	19798548	+	2	4010	114
ENSMUST00000182453.1	ENSMUSG00000098041.1	Gm26981	lincRNA	Annotated_lncRNA	chr7	92729840	92733748	+	2	3169	100
ENSMUST00000153795.1	ENSMUSG00000085578.1	Gm11527	lincRNA	Annotated_lncRNA	chr11	95858162	95859174	-	2	596	127
ENSMUST00000206057.1	ENSMUSG00000108677.1	RP24-159C12.10	antisense	Annotated_lncRNA	chr7	127590416	127595900	-	2	430	101
ENSMUST00000186844.1	ENSMUSG00000100113.1	Gm28592	lincRNA	Annotated_lncRNA	chr10	111506575	111507662	-	2	741	246
ENSMUST00000143732.7	ENSMUSG00000073529.9	F830208F22Rik	processed_transcript	Annotated_lncRNA	chr18	77793259	77796743	-	3	2891	189
ENSMUST00000188198.6	ENSMUSG00000097177.7	9330159M07Rik	processed_transcript	Annotated_lncRNA	chr9	88856145	88858862	-	3	2265	134
ENSMUST00000152147.7	ENSMUSG00000073155.12	1810058I24Rik	lincRNA	Annotated_lncRNA	chr6	35252654	35263496	+	3	2521	133
ENSMUST00000201865.1	ENSMUSG00000106706.1	C530043K16Rik	TEC	Annotated_lncRNA	chr5	66592462	66595570	-	1	3109	161
ENSMUST00000138426.1	ENSMUSG00000087299.1	Gm12953	antisense	Annotated_lncRNA	chr4	116551740	116552627	+	2	751	61
ENSMUST00000201586.1	ENSMUSG00000106993.1	Gm43417	TEC	Annotated_lncRNA	chr5	74048299	74053505	-	1	5207	136
ENSMUST00000180857.1	ENSMUSG00000097533.1	Gm26590	lincRNA	Annotated_lncRNA	chr14	52197502	52213852	+	4	1277	170
ENSMUST00000148699.1	ENSMUSG00000084974.1	Gm15567	antisense	Annotated_lncRNA	chr7	27249263	27257932	-	2	2130	118
ENSMUST00000199867.1	ENSMUSG00000104888.1	1500005C15Rik	TEC	Annotated_lncRNA	chr3	127714634	127717027	-	1	2394	126
ENSMUST00000160545.1	ENSMUSG00000090069.2	E430024P14Rik	antisense	Annotated_lncRNA	chr17	7930545	7945889	-	2	2833	168
ENSMUST00000179138.1	ENSMUSG00000087590.2	Epb41l4aos	lincRNA	Annotated_lncRNA	chr18	33794939	33795969	+	2	303	92
ENSMUST00000181317.2	ENSMUSG00000097635.2	Gm26826	antisense	Annotated_lncRNA	chr6	122813619	122820614	-	2	1395	108
ENSMUST00000198417.1	ENSMUSG00000105895.1	Gm42829	sense_intronic	Annotated_lncRNA	chr5	122408490	122411074	+	1	2585	233
ENSMUST00000188703.1	ENSMUSG00000101304.1	Plet1os	antisense	Annotated_lncRNA	chr9	50488795	50507823	-	2	815	73
ENSMUST00000125829.1	ENSMUSG00000086146.1	Gm15729	antisense	Annotated_lncRNA	chr16	32108865	32113743	+	2	360	119
ENSMUST00000146132.1	ENSMUSG00000087429.1	Gm16235	antisense	Annotated_lncRNA	chr10	88444236	88449887	-	3	342	113
ENSMUST00000184587.3	ENSMUSG00000101970.6	1810026B05Rik	processed_transcript	Annotated_lncRNA	chr7	73539203	73558395	-	5	5738	125
ENSMUST00000198136.1	ENSMUSG00000105447.1	Gm43653	antisense	Annotated_lncRNA	chr3	127836911	127838644	+	2	1608	227
ENSMUST00000135483.1	ENSMUSG00000084846.1	A730011C13Rik	antisense	Annotated_lncRNA	chr3	94995043	94997350	-	2	1601	228
ENSMUST00000180905.1	ENSMUSG00000097595.1	1500002F19Rik	lincRNA	Annotated_lncRNA	chr7	132889489	132931375	-	3	1067	155
ENSMUST00000146981.1	ENSMUSG00000073144.4	4930599N23Rik	antisense	Annotated_lncRNA	chr6	39118473	39148312	+	4	880	115
ENSMUST00000158616	ENSMUSG00000089241	Gm24057	misc_RNA	Annotated_lncRNA	chr14	31536957	31537258	-	1	302	80
ENSMUST00000181653.1	ENSMUSG00000097724.2	Gm26850	antisense	Annotated_lncRNA	chr3	63963633	63968659	+	2	2669	205
ENSMUST00000191628.1	ENSMUSG00000103696.1	Gm37531	TEC	Annotated_lncRNA	chr1	59929688	59935102	+	1	5415	141
ENSMUST00000127989.2	ENSMUSG00000085433.2	Gm16001	lincRNA	Annotated_lncRNA	chr5	124111109	124112264	-	3	875	143
ENSMUST00000197701.1	ENSMUSG00000105374.1	Gm42551	TEC	Annotated_lncRNA	chr5	43248185	43249757	+	1	1573	111
ENSMUST00000151374.1	ENSMUSG00000085241.7	Snhg3	processed_transcript	Annotated_lncRNA	chr4	132351934	132353633	-	3	426	75
ENSMUST00000192800.1	ENSMUSG00000104369.1	Gm38082	TEC	Annotated_lncRNA	chr5	136529596	136536477	-	1	6882	115
ENSMUST00000198003.1	ENSMUSG00000106227.1	Gm43464	lincRNA	Annotated_lncRNA	chr3	100692706	100700084	+	3	317	90
ENSMUST00000161024.1	ENSMUSG00000090105.1	Gm15890	antisense	Annotated_lncRNA	chr8	94379237	94386972	-	3	717	109
ENSMUST00000203144.1	ENSMUSG00000107985.1	RP23-449F12.9	lincRNA	Annotated_lncRNA	chr7	3451357	3475020	+	4	506	78
ENSMUST00000150239.1	ENSMUSG00000085873.1	Ttc39aos1	antisense	Annotated_lncRNA	chr4	109403809	109406155	-	4	796	82
ENSMUST00000149506.7	ENSMUSG00000087178.7	A230056P14Rik	processed_transcript	Annotated_lncRNA	chr7	55962531	55973080	+	3	468	64
ENSMUST00000203924.1	ENSMUSG00000108258.1	RP24-325P20.7	lincRNA	Annotated_lncRNA	chr6	148915215	148920535	-	3	3029	93
ENSMUST00000181655.1	ENSMUSG00000096960.1	A230028O05Rik	lincRNA	Annotated_lncRNA	chr16	25059639	25069058	+	3	2793	145
ENSMUST00000185388.1	ENSMUSG00000101438.1	Gm19412	antisense	Annotated_lncRNA	chr17	33919279	33920157	-	2	436	127
ENSMUST00000206930.1	ENSMUSG00000108738.1	RP23-335G1.1	antisense	Annotated_lncRNA	chr7	116334255	116335136	+	2	571	82
ENSMUST00000172526.1	ENSMUSG00000092564.1	BC051226	antisense	Annotated_lncRNA	chr17	33908185	33909178	-	2	837	151
ENSMUST00000201197.1	ENSMUSG00000107109.1	Gm42571	TEC	Annotated_lncRNA	chr5	73187954	73190417	-	1	2464	143
ENSMUST00000205198.1	ENSMUSG00000107526.1	RP24-328H10.1	lincRNA	Annotated_lncRNA	chr6	149199095	149215185	-	2	1058	89
ENSMUST00000206938.1	ENSMUSG00000108526.1	RP23-292C5.8	TEC	Annotated_lncRNA	chr6	91709406	91711241	+	1	1836	194
ENSMUST00000142289.1	ENSMUSG00000085714.1	Gm13008	antisense	Annotated_lncRNA	chr4	136003566	136010937	+	2	507	76
ENSMUST00000131365.1	ENSMUSG00000087547.1	Platr27	lincRNA	Annotated_lncRNA	chr2	157595583	157597320	-	2	629	80
ENSMUST00000205660.1	ENSMUSG00000055323.5	Gm9967	processed_transcript	Annotated_lncRNA	chr7	126768082	126776778	-	2	361	75
ENSMUST00000158144	ENSMUSG00000088769	Gm22637	misc_RNA	Annotated_lncRNA	chr14	45461363	45461645	-	1	283	76
ENSMUST00000186510.1	ENSMUSG00000099931.1	Gm29358	sense_intronic	Annotated_lncRNA	chr1	74295603	74297905	+	2	1734	143
ENSMUST00000128000.7	ENSMUSG00000086290.8	Snhg12	lincRNA	Annotated_lncRNA	chr4	132309629	132311024	+	4	585	118
ENSMUST00000136906.1	ENSMUSG00000085861.1	1700016G14Rik	antisense	Annotated_lncRNA	chr13	24741232	24746592	+	2	863	252
ENSMUST00000148028.1	ENSMUSG00000075555.11	Gm10863	antisense	Annotated_lncRNA	chr15	79209311	79217383	+	4	905	116
ENSMUST00000140267.8	ENSMUSG00000024845.17	Tmem134	processed_transcript	Annotated_lncRNA	chr19	4125959	4131727	+	7	939	194
ENSMUST00000123581.2	ENSMUSG00000087305.8	A430035B10Rik	processed_transcript	Annotated_lncRNA	chr6	8492422	8509021	-	3	579	66
ENSMUST00000168978.1	ENSMUSG00000092595.1	Gm20427	processed_transcript	Annotated_lncRNA	chr17	34026034	34031572	-	11	3703	380
ENSMUST00000161319.1	ENSMUSG00000089746.1	Gm3513	sense_intronic	Annotated_lncRNA	chr3	79551314	79552193	-	2	637	172
ENSMUST00000199441.1	ENSMUSG00000106291.1	1110003F10Rik	TEC	Annotated_lncRNA	chr5	65405751	65406517	+	1	767	78
ENSMUST00000205662.1	ENSMUSG00000085725.2	Gm15873	antisense	Annotated_lncRNA	chr7	4526634	4530575	+	2	651	141
ENSMUST00000181301.1	ENSMUSG00000097560.1	Gm26904	lincRNA	Annotated_lncRNA	chr17	46471501	46825221	+	3	1742	276
ENSMUST00000180477.1	ENSMUSG00000097353.1	A430046D13Rik	lincRNA	Annotated_lncRNA	chr10	128499364	128504242	+	2	1997	116
ENSMUST00000145240.7	ENSMUSG00000085334.7	Gm12940	processed_transcript	Annotated_lncRNA	chr4	127033731	127037013	+	4	331	51
ENSMUST00000185424.1	ENSMUSG00000054426.11	A930005H10Rik	processed_transcript	Annotated_lncRNA	chr3	115881583	115887952	-	2	433	93
ENSMUST00000149950.1	ENSMUSG00000086434.1	Gm15200	antisense	Annotated_lncRNA	chr10	42698036	42698518	-	2	410	82
ENSMUST00000180924.7	ENSMUSG00000096965.7	3300005D01Rik	lincRNA	Annotated_lncRNA	chr17	5798657	5802893	+	3	428	85
ENSMUST00000137099.1	ENSMUSG00000085606.1	Gm15792	antisense	Annotated_lncRNA	chr5	110331206	110333203	-	3	769	125
ENSMUST00000139612.1	ENSMUSG00000086013.1	Gm15706	lincRNA	Annotated_lncRNA	chr6	145250529	145251849	+	2	899	101
ENSMUST00000187076.6	ENSMUSG00000097620.7	4921514A10Rik	antisense	Annotated_lncRNA	chr4	141115660	141118087	+	2	2116	202
ENSMUST00000205388.1	ENSMUSG00000108520.1	RP23-311C19.5	processed_transcript	Annotated_lncRNA	chr7	27674659	27677844	-	2	2926	129
ENSMUST00000162231.7	ENSMUSG00000090038.7	Gm16573	antisense	Annotated_lncRNA	chr14	56610788	56620513	-	3	807	88
ENSMUST00000180410.1	ENSMUSG00000097026.1	Gm26786	lincRNA	Annotated_lncRNA	chr8	106237903	106425728	-	2	6243	590
ENSMUST00000152313.1	ENSMUSG00000045464.5	2810002D19Rik	processed_transcript	Annotated_lncRNA	chr2	94406151	94411682	+	2	2040	231
ENSMUST00000196445.1	ENSMUSG00000104786.1	Gm43573	antisense	Annotated_lncRNA	chr3	148989152	149004031	+	3	570	91
ENSMUST00000181390.1	ENSMUSG00000097379.1	Gm26873	lincRNA	Annotated_lncRNA	chr17	17389943	17395303	-	4	2368	95
ENSMUST00000202782.1	ENSMUSG00000106915.1	Gm42655	TEC	Annotated_lncRNA	chr5	120255258	120256391	+	1	1134	164
ENSMUST00000125244.7	ENSMUSG00000087026.7	A230103J11Rik	processed_transcript	Annotated_lncRNA	chr8	85053160	85060460	-	4	1780	205
ENSMUST00000134527.1	ENSMUSG00000085156.7	Gm11974	processed_transcript	Annotated_lncRNA	chr11	6527899	6528746	-	2	675	85
ENSMUST00000181238.1	ENSMUSG00000097354.7	2310001H17Rik	lincRNA	Annotated_lncRNA	chr6	129208412	129237948	-	3	2237	125
ENSMUST00000187421.6	ENSMUSG00000101970.6	1810026B05Rik	processed_transcript	Annotated_lncRNA	chr7	73544264	73557973	-	5	519	85
ENSMUST00000192396.1	ENSMUSG00000104503.1	Gm37738	TEC	Annotated_lncRNA	chr1	84819968	84824683	-	1	4716	78
ENSMUST00000197729.1	ENSMUSG00000105019.1	Gm43547	TEC	Annotated_lncRNA	chr5	103879908	103880235	-	1	328	57
ENSMUST00000173499.1	ENSMUSG00000092341.2	Malat1	lincRNA	Annotated_lncRNA	chr19	5801916	5802671	-	2	485	45
ENSMUST00000134289.1	ENSMUSG00000087042.1	Gm11611	sense_intronic	Annotated_lncRNA	chr11	97519612	97521895	-	2	1326	253
ENSMUST00000193717.1	ENSMUSG00000104262.1	Gm37747	TEC	Annotated_lncRNA	chr2	68989381	68993383	+	1	4003	101
ENSMUST00000141011.1	ENSMUSG00000087138.1	Gm15545	processed_transcript	Annotated_lncRNA	chr7	44986900	44991916	+	3	899	109
ENSMUST00000181383.2	ENSMUSG00000097482.2	Gm17634	antisense	Annotated_lncRNA	chr1	105356007	105361630	+	2	1285	188
ENSMUST00000132616.1	ENSMUSG00000074136.8	4930513N10Rik	processed_transcript	Annotated_lncRNA	chr8	95809033	95821697	+	3	490	80
ENSMUST00000193958.1	ENSMUSG00000102326.1	Gm37788	TEC	Annotated_lncRNA	chr1	157347339	157350043	-	1	2705	122
ENSMUST00000150442.1	ENSMUSG00000086794.1	Gm11642	processed_transcript	Annotated_lncRNA	chr11	103723950	103724532	+	2	440	112
ENSMUST00000201885.1	ENSMUSG00000106997.1	RP23-26P10.2	TEC	Annotated_lncRNA	chr5	35556203	35556848	-	1	646	79
ENSMUST00000200275.1	ENSMUSG00000105322.1	Gm43751	TEC	Annotated_lncRNA	chr3	127048976	127052046	-	1	3071	143
ENSMUST00000181395.1	ENSMUSG00000097750.2	Gm4673	antisense	Annotated_lncRNA	chr7	30957409	30961619	+	2	3660	239
ENSMUST00000180416.1	ENSMUSG00000097582.1	Gm26527	lincRNA	Annotated_lncRNA	chr13	93940990	93943015	-	2	1948	167
ENSMUST00000182012.1	ENSMUSG00000097993.7	Ptprv	processed_transcript	Annotated_lncRNA	chr1	135108629	135109589	-	3	241	80
ENSMUST00000199517.1	ENSMUSG00000105801.1	C430019N01Rik	TEC	Annotated_lncRNA	chr5	97999384	98000950	-	1	1567	62
ENSMUST00000176987	ENSMUSG00000093571	Gm24757	misc_RNA	Annotated_lncRNA	chr7	30311525	30311895	+	1	371	103
ENSMUST00000198333.1	ENSMUSG00000106166.1	Gm43484	TEC	Annotated_lncRNA	chr3	37488827	37494792	+	1	5966	127
ENSMUST00000154854.1	ENSMUSG00000087354.1	4930404I05Rik	processed_transcript	Annotated_lncRNA	chr16	91011249	91016503	+	3	978	159
ENSMUST00000197836.1	ENSMUSG00000105824.1	Gm43466	sense_intronic	Annotated_lncRNA	chr3	100582314	100587527	-	1	5214	102
ENSMUST00000200213.1	ENSMUSG00000108394.1	RP24-333B11.4	TEC	Annotated_lncRNA	chr3	90311518	90317015	+	1	5498	200
ENSMUST00000132559.1	ENSMUSG00000087658.2	Hotairm1	antisense	Annotated_lncRNA	chr6	52158432	52162119	+	3	713	156
ENSMUST00000187199.1	ENSMUSG00000101556.1	Gm28869	processed_transcript	Annotated_lncRNA	chr17	15061069	15074993	+	3	811	103
ENSMUST00000138460.7	ENSMUSG00000087174.7	5530601H04Rik	processed_transcript	Annotated_lncRNA	chrX	105040854	105070124	-	5	3732	113
ENSMUST00000194854.1	ENSMUSG00000103509.1	Gm38372	TEC	Annotated_lncRNA	chr1	7148110	7152137	+	1	4028	122
ENSMUST00000181575.2	ENSMUSG00000097251.2	5033417F24Rik	antisense	Annotated_lncRNA	chr1	92908378	92910764	-	2	1787	193
ENSMUST00000196937.1	ENSMUSG00000105445.1	Gm42972	TEC	Annotated_lncRNA	chr3	127266673	127272289	-	1	5617	122
ENSMUST00000182863.1	ENSMUSG00000098120.1	Gm5914	lincRNA	Annotated_lncRNA	chr8	105624336	105637350	-	2	375	81
ENSMUST00000204663.1	ENSMUSG00000097048.7	1600020E01Rik	antisense	Annotated_lncRNA	chr6	86547981	86582466	+	3	2007	156
ENSMUST00000140069.1	ENSMUSG00000087165.7	2010001A14Rik	processed_transcript	Annotated_lncRNA	chr11	57795606	57801398	-	3	502	92
ENSMUST00000171743.7	ENSMUSG00000024845.17	Tmem134	processed_transcript	Annotated_lncRNA	chr19	4125987	4131730	+	8	3701	182
ENSMUST00000181113.1	ENSMUSG00000097621.1	Gm26562	lincRNA	Annotated_lncRNA	chr16	30200910	30205879	-	2	2010	136
ENSMUST00000204974.2	ENSMUSG00000085396.7	Firre	processed_transcript	Annotated_lncRNA	chrX	50559660	50591959	-	12	3850	201
ENSMUST00000137752.1	ENSMUSG00000086682.1	Gm16023	processed_transcript	Annotated_lncRNA	chr4	155608300	155624755	-	3	2490	195
ENSMUST00000201006.1	ENSMUSG00000107179.1	Gm43069	antisense	Annotated_lncRNA	chr5	120777796	120805623	+	3	859	131
ENSMUST00000201536.1	ENSMUSG00000107182.1	Gm43268	TEC	Annotated_lncRNA	chr5	53905164	53909218	+	1	4055	92
ENSMUST00000150154.1	ENSMUSG00000085633.1	Bloc1s6os	antisense	Annotated_lncRNA	chr2	122733290	122738362	-	2	696	103
ENSMUST00000139529.1	ENSMUSG00000054618.8	Gm9951	lincRNA	Annotated_lncRNA	chr8	34049262	34055842	+	2	513	76
ENSMUST00000192656.1	ENSMUSG00000104523.1	Gm37335	antisense	Annotated_lncRNA	chr1	36105384	36106446	-	2	447	67
ENSMUST00000202893.1	ENSMUSG00000107201.1	5930420M18Rik	TEC	Annotated_lncRNA	chr5	30897300	30899580	+	1	2281	122
ENSMUST00000196534.1	ENSMUSG00000105826.1	Gm43819	TEC	Annotated_lncRNA	chr5	105495470	105497641	+	1	2172	162
ENSMUST00000188763.1	ENSMUSG00000099470.1	Gm29340	lincRNA	Annotated_lncRNA	chr2	116972575	116976428	-	1	3854	180
ENSMUST00000149429.1	ENSMUSG00000085999.1	Gm13411	lincRNA	Annotated_lncRNA	chr2	24322424	24322956	+	2	414	110
ENSMUST00000181101.1	ENSMUSG00000097140.1	Gm26779	lincRNA	Annotated_lncRNA	chr5	109886231	109891137	+	2	551	67
ENSMUST00000133534.1	ENSMUSG00000086421.1	Gm14091	antisense	Annotated_lncRNA	chr2	118829874	118834122	-	2	874	116
ENSMUST00000191712.1	ENSMUSG00000102764.1	Gm37183	TEC	Annotated_lncRNA	chr14	64835855	64839259	-	1	3405	111
ENSMUST00000182127.1	ENSMUSG00000098243.3	Gm4258	processed_transcript	Annotated_lncRNA	chr1	137898598	138000384	+	3	506	102
ENSMUST00000181919.1	ENSMUSG00000097864.1	Gm26856	lincRNA	Annotated_lncRNA	chr7	49856162	49857600	-	2	1349	104
ENSMUST00000152112.1	ENSMUSG00000085949.1	Gm14275	lincRNA	Annotated_lncRNA	chr2	172288133	172290520	+	2	430	98
ENSMUST00000196459.1	ENSMUSG00000105341.1	Gm43817	TEC	Annotated_lncRNA	chr5	105879583	105881844	+	1	2262	104
ENSMUST00000191656.1	ENSMUSG00000102448.1	Gm37101	TEC	Annotated_lncRNA	chr1	138567697	138571356	-	1	3660	132
ENSMUST00000184855.7	ENSMUSG00000101970.6	1810026B05Rik	processed_transcript	Annotated_lncRNA	chr7	73544306	73558248	-	4	409	89
ENSMUST00000180609.1	ENSMUSG00000097591.1	A330032B11Rik	lincRNA	Annotated_lncRNA	chr19	37173843	37196541	+	3	1919	86
ENSMUST00000200872.1	ENSMUSG00000106940.1	Gm42930	TEC	Annotated_lncRNA	chr5	121181737	121184996	-	1	3260	155
ENSMUST00000134059.1	ENSMUSG00000084807.1	Gm13073	lincRNA	Annotated_lncRNA	chr4	149780024	149780714	-	2	486	66
ENSMUST00000201992.1	ENSMUSG00000107096.3	Gm43597	lincRNA	Annotated_lncRNA	chr5	150599932	150607003	-	2	4620	161
ENSMUST00000181547.1	ENSMUSG00000097082.1	4933440J02Rik	lincRNA	Annotated_lncRNA	chr10	111586719	111594273	-	4	1144	70
ENSMUST00000125022.7	ENSMUSG00000087368.7	BC065397	processed_transcript	Annotated_lncRNA	chrX	136741888	136758159	+	5	501	92
ENSMUST00000202895.1	ENSMUSG00000106691.1	2700029L08Rik	TEC	Annotated_lncRNA	chr5	134519325	134520789	-	1	1465	112
ENSMUST00000174287.1	ENSMUSG00000092274.2	Neat1	lincRNA	Annotated_lncRNA	chr19	5842307	5845476	-	2	3004	215
ENSMUST00000139429.7	ENSMUSG00000087177.7	E130307A14Rik	processed_transcript	Annotated_lncRNA	chr10	39622714	39731814	-	5	503	67
ENSMUST00000173980.1	ENSMUSG00000078143.3	Gm17344	antisense	Annotated_lncRNA	chr8	109859984	109868432	-	4	621	63
ENSMUST00000161763.1	ENSMUSG00000073628.5	Gm10552	antisense	Annotated_lncRNA	chr1	85604085	85611896	-	3	717	104
ENSMUST00000203631.1	ENSMUSG00000107472.1	RP23-333I12.1	sense_intronic	Annotated_lncRNA	chr6	88353142	88353606	-	1	465	45
ENSMUST00000181596.1	ENSMUSG00000097377.1	Gm10822	lincRNA	Annotated_lncRNA	chr2	73892996	73900850	+	2	2320	180
ENSMUST00000124336.1	ENSMUSG00000087377.1	AV099323	antisense	Annotated_lncRNA	chr2	132253357	132261333	+	2	921	96
ENSMUST00000181307.1	ENSMUSG00000097558.1	Gm26902	lincRNA	Annotated_lncRNA	chr19	34474833	34481546	+	3	3100	103
ENSMUST00000181028.1	ENSMUSG00000097133.1	Gm26628	antisense	Annotated_lncRNA	chr6	71961145	71963775	-	3	1719	99
ENSMUST00000195618.1	ENSMUSG00000103693.1	Gm37529	sense_intronic	Annotated_lncRNA	chr1	160321686	160327078	-	2	4321	107
ENSMUST00000124811.1	ENSMUSG00000087380.7	2210408F21Rik	processed_transcript	Annotated_lncRNA	chr6	31321971	31337385	+	4	384	77
ENSMUST00000194360.1	ENSMUSG00000103527.1	Gm37261	TEC	Annotated_lncRNA	chr3	51672801	51673901	+	1	1101	143
ENSMUST00000205608.1	ENSMUSG00000108321.1	RP23-362F15.1	antisense	Annotated_lncRNA	chr7	80751845	80753141	+	2	364	87
ENSMUST00000204946.1	ENSMUSG00000107971.1	RP23-259J8.5	TEC	Annotated_lncRNA	chr6	120912900	120914993	-	1	2094	129
ENSMUST00000196372.1	ENSMUSG00000105864.1	Gm10484	sense_intronic	Annotated_lncRNA	chr5	5170394	5175152	-	1	4759	215
ENSMUST00000187300.1	ENSMUSG00000101189.1	1700029M03Rik	lincRNA	Annotated_lncRNA	chr1	164960921	164962825	+	2	444	99
ENSMUST00000188156.6	ENSMUSG00000097177.7	9330159M07Rik	processed_transcript	Annotated_lncRNA	chr9	88840236	88858866	-	5	737	168
ENSMUST00000129408.1	ENSMUSG00000086681.1	Gm16178	antisense	Annotated_lncRNA	chr8	61117605	61194648	-	3	677	126
ENSMUST00000181928.3	ENSMUSG00000097048.7	1600020E01Rik	antisense	Annotated_lncRNA	chr6	86527401	86564448	+	5	609	72
ENSMUST00000190970.1	ENSMUSG00000101867.1	C78334	antisense	Annotated_lncRNA	chr9	96017934	96019405	-	3	456	122
ENSMUST00000141090.7	ENSMUSG00000085241.7	Snhg3	processed_transcript	Annotated_lncRNA	chr4	132351934	132352933	-	2	581	75
ENSMUST00000139618.1	ENSMUSG00000085749.1	Gm12843	antisense	Annotated_lncRNA	chr4	117296144	117297373	+	2	415	89
ENSMUST00000125917.1	ENSMUSG00000087366.7	Junos	antisense	Annotated_lncRNA	chr4	95052951	95060658	+	2	560	77
ENSMUST00000176569.2	ENSMUSG00000093424.3	6330562C20Rik	antisense	Annotated_lncRNA	chr3	95311378	95315127	-	2	555	177
ENSMUST00000182250.1	ENSMUSG00000097994.1	Gm26982	antisense	Annotated_lncRNA	chr6	113714971	113716121	+	1	1151	92
ENSMUST00000181569.1	ENSMUSG00000097489.1	Gm26808	lincRNA	Annotated_lncRNA	chr5	109922649	109923481	-	3	411	89
ENSMUST00000184343	ENSMUSG00000098674	Gm27813	misc_RNA	Annotated_lncRNA	chr6	108456183	108456536	+	1	354	93
ENSMUST00000155531.1	ENSMUSG00000086191.1	Zfp652os	antisense	Annotated_lncRNA	chr11	95700106	95712754	-	2	537	111
ENSMUST00000203605.1	ENSMUSG00000107756.1	RP24-359O2.7	TEC	Annotated_lncRNA	chr6	145238667	145241227	-	1	2561	105
ENSMUST00000180835.1	ENSMUSG00000097760.2	6030442K20Rik	processed_transcript	Annotated_lncRNA	chr1	132466433	132477045	-	2	1540	128
ENSMUST00000181897.1	ENSMUSG00000096977.1	Gm10827	lincRNA	Annotated_lncRNA	chr10	18235053	18238060	+	2	2586	123
ENSMUST00000125186.1	ENSMUSG00000087660.1	B230398E01Rik	antisense	Annotated_lncRNA	chr3	94959034	94962048	-	3	1958	139
ENSMUST00000183079.7	ENSMUSG00000097589.9	Dleu2	processed_transcript	Annotated_lncRNA	chr14	61625183	61648762	-	5	535	81
ENSMUST00000181020.8	ENSMUSG00000097571.8	Jpx	lincRNA	Annotated_lncRNA	chrX	103493558	103506425	+	3	3802	114
ENSMUST00000141259.1	ENSMUSG00000085819.7	Ube4bos1	antisense	Annotated_lncRNA	chr4	149347914	149359335	+	3	2227	167
ENSMUST00000202694.1	ENSMUSG00000106818.1	Gm43790	TEC	Annotated_lncRNA	chr5	66321005	66323017	-	1	2013	110
ENSMUST00000199495.1	ENSMUSG00000104569.1	Gm43054	TEC	Annotated_lncRNA	chr5	23790702	23791585	+	1	884	81
ENSMUST00000205126.1	ENSMUSG00000107680.1	RP24-69A18.1	TEC	Annotated_lncRNA	chr6	89526839	89527455	-	1	617	63
ENSMUST00000181430.1	ENSMUSG00000097284.7	4930480K23Rik	lincRNA	Annotated_lncRNA	chr14	69732834	69767113	+	3	1034	89
ENSMUST00000138377.1	ENSMUSG00000084970.1	1700060J05Rik	antisense	Annotated_lncRNA	chr4	53562983	53564697	-	2	1060	117
ENSMUST00000196925.1	ENSMUSG00000105368.1	Gm43759	TEC	Annotated_lncRNA	chr5	112367212	112368472	+	1	1261	137
ENSMUST00000161529.1	ENSMUSG00000089671.1	Gm16537	antisense	Annotated_lncRNA	chr15	99715543	99724474	-	3	702	111
ENSMUST00000180712.7	ENSMUSG00000097177.7	9330159M07Rik	processed_transcript	Annotated_lncRNA	chr9	88841798	88858853	-	5	2702	135
ENSMUST00000041178.11	ENSMUSG00000034764.15	1700006J14Rik	processed_transcript	Annotated_lncRNA	chr10	120364157	120382836	+	3	1082	123
ENSMUST00000181893.7	ENSMUSG00000097466.8	D430036J16Rik	antisense	Annotated_lncRNA	chr9	81631551	81644629	+	3	1458	274
ENSMUST00000197897.1	ENSMUSG00000106475.1	Gm43011	TEC	Annotated_lncRNA	chr3	126600029	126604461	+	1	4433	130
ENSMUST00000138992.1	ENSMUSG00000086506.1	Gm15911	antisense	Annotated_lncRNA	chr13	55602182	55604783	-	3	809	107
ENSMUST00000201125.3	ENSMUSG00000006638.14	Abhd1	processed_transcript	Annotated_lncRNA	chr5	30950066	30955091	+	9	1352	258
ENSMUST00000192219.1	ENSMUSG00000103032.1	Gm37121	TEC	Annotated_lncRNA	chr1	62809302	62811857	+	1	2556	108
ENSMUST00000132069.1	ENSMUSG00000086944.1	Gm15859	antisense	Annotated_lncRNA	chr16	4729869	4730809	+	2	710	103
ENSMUST00000181440.2	ENSMUSG00000097163.2	BC051077	lincRNA	Annotated_lncRNA	chr5	117312518	117315645	-	2	2044	126
ENSMUST00000202680.1	ENSMUSG00000106698.1	Gm43599	antisense	Annotated_lncRNA	chr5	92290052	92302760	+	2	528	94
ENSMUST00000146746.1	ENSMUSG00000085127.1	4930444E06Rik	antisense	Annotated_lncRNA	chr2	144243241	144244849	+	2	1240	123
ENSMUST00000189441.1	ENSMUSG00000070461.3	9230112E08Rik	sense_overlapping	Annotated_lncRNA	chr2	180983924	180987275	+	1	3352	156
ENSMUST00000150079.1	ENSMUSG00000087532.1	Gm15938	antisense	Annotated_lncRNA	chr15	5175085	5185723	-	2	635	110
ENSMUST00000205083.1	ENSMUSG00000108267.1	RP23-114E15.12	sense_intronic	Annotated_lncRNA	chr6	128348754	128350154	-	1	1401	115
ENSMUST00000181112.1	ENSMUSG00000097217.1	Gm26549	lincRNA	Annotated_lncRNA	chr17	32284787	32298689	+	2	1209	139
ENSMUST00000151076.7	ENSMUSG00000087380.7	2210408F21Rik	processed_transcript	Annotated_lncRNA	chr6	31220441	31337373	+	6	539	96
ENSMUST00000189827.1	ENSMUSG00000099440.1	Gm29593	lincRNA	Annotated_lncRNA	chr19	45311300	45312247	-	2	620	141
ENSMUST00000149820.1	ENSMUSG00000086836.1	Gm13748	antisense	Annotated_lncRNA	chr1	64078654	64090782	+	4	378	98
ENSMUST00000135114.7	ENSMUSG00000087174.7	5530601H04Rik	processed_transcript	Annotated_lncRNA	chrX	105042659	105070087	-	8	1007	74
ENSMUST00000141652.1	ENSMUSG00000084760.1	Gm15472	sense_intronic	Annotated_lncRNA	chr3	103863166	103864423	+	2	847	82
ENSMUST00000179029.1	ENSMUSG00000031736.10	Crnde	lincRNA	Annotated_lncRNA	chr8	92326250	92355891	-	2	417	138
ENSMUST00000196806.1	ENSMUSG00000105230.1	Gm42433	TEC	Annotated_lncRNA	chr9	110005974	110006913	+	1	940	82
ENSMUST00000181444.1	ENSMUSG00000097111.1	Peak1os	antisense	Annotated_lncRNA	chr9	56257890	56267780	+	2	1264	115
ENSMUST00000202001.1	ENSMUSG00000106992.1	Gm43167	TEC	Annotated_lncRNA	chr5	74429500	74431105	-	1	1606	127
ENSMUST00000180709.1	ENSMUSG00000097323.1	4930426I24Rik	lincRNA	Annotated_lncRNA	chr12	76402757	76403654	-	2	637	122
ENSMUST00000133550.1	ENSMUSG00000087269.1	D330023K18Rik	processed_transcript	Annotated_lncRNA	chr2	31150641	31152291	-	2	920	98
ENSMUST00000173575.1	ENSMUSG00000092178.1	Gm3912	processed_transcript	Annotated_lncRNA	chr7	7366611	7374636	-	5	2443	110
ENSMUST00000180809.2	ENSMUSG00000097569.2	Gm26640	lincRNA	Annotated_lncRNA	chr6	72953236	72957247	+	2	3524	168
ENSMUST00000132077.2	ENSMUSG00000056579.17	Tug1	processed_transcript	Annotated_lncRNA	chr11	3639785	3647526	-	2	6709	106
ENSMUST00000165350.7	ENSMUSG00000091509.7	Gm17066	processed_transcript	Annotated_lncRNA	chr14	105109390	105114676	-	4	1113	72
ENSMUST00000195578.1	ENSMUSG00000102179.1	Gm37868	TEC	Annotated_lncRNA	chr1	128143614	128146348	+	1	2735	90
ENSMUST00000202887.1	ENSMUSG00000107331.1	Gm42732	TEC	Annotated_lncRNA	chr5	73311364	73312560	+	1	1197	129
ENSMUST00000142968.1	ENSMUSG00000085347.1	Hk1os	antisense	Annotated_lncRNA	chr10	62340622	62363367	+	3	343	68
ENSMUST00000180844.1	ENSMUSG00000097664.1	Gm26765	lincRNA	Annotated_lncRNA	chr10	91149515	91150594	+	2	692	98
ENSMUST00000202926.1	ENSMUSG00000106858.1	Gm43844	TEC	Annotated_lncRNA	chr6	17914996	17920600	+	1	5605	126
ENSMUST00000181612.1	ENSMUSG00000097787.1	2700046G09Rik	lincRNA	Annotated_lncRNA	chr19	32389216	32391184	+	2	1641	140
ENSMUST00000123480.1	ENSMUSG00000085682.1	Gm14267	lincRNA	Annotated_lncRNA	chr2	166502101	166505584	-	3	604	98
ENSMUST00000139701.1	ENSMUSG00000054556.6	Gm4876	antisense	Annotated_lncRNA	chr6	17076261	17171833	-	3	2225	137
ENSMUST00000169055.7	ENSMUSG00000024845.17	Tmem134	processed_transcript	Annotated_lncRNA	chr19	4125934	4132285	+	6	1477	179
ENSMUST00000202545.1	ENSMUSG00000107116.1	Gm43274	TEC	Annotated_lncRNA	chr5	118644373	118649372	+	1	5000	117
ENSMUST00000180805.1	ENSMUSG00000097165.1	2210008F06Rik	lincRNA	Annotated_lncRNA	chr11	77489854	77491409	+	2	1082	125
ENSMUST00000187867.1	ENSMUSG00000101308.1	Gm28989	antisense	Annotated_lncRNA	chr13	106788070	106796796	+	4	1613	119
ENSMUST00000143781.1	ENSMUSG00000085811.1	Cep112it	sense_intronic	Annotated_lncRNA	chr11	108820333	108826942	+	2	4813	310
ENSMUST00000123051.1	ENSMUSG00000085840.1	Gm11261	lincRNA	Annotated_lncRNA	chr4	78659960	78661575	-	2	712	103
ENSMUST00000202959.1	ENSMUSG00000107050.1	C030017G13Rik	TEC	Annotated_lncRNA	chr5	65680014	65682344	-	1	2331	90
ENSMUST00000180778.1	ENSMUSG00000097819.1	Gm26813	lincRNA	Annotated_lncRNA	chr1	59488480	59492605	-	2	3587	134
ENSMUST00000181942.1	ENSMUSG00000097236.1	4831440E17Rik	lincRNA	Annotated_lncRNA	chr5	25499067	25501541	+	2	1028	76
ENSMUST00000183867.6	ENSMUSG00000098318.7	1190002F15Rik	lincRNA	Annotated_lncRNA	chr6	134929092	134956798	+	2	5662	148
ENSMUST00000146915.1	ENSMUSG00000086359.1	9630013K17Rik	antisense	Annotated_lncRNA	chr11	63964226	63968040	+	4	1072	152
ENSMUST00000181452.1	ENSMUSG00000097000.1	Gm17435	lincRNA	Annotated_lncRNA	chr8	72492934	72505499	+	2	2994	132
ENSMUST00000203289.1	ENSMUSG00000107549.1	RP23-365O8.4	TEC	Annotated_lncRNA	chr6	7853871	7855742	+	1	1872	119
ENSMUST00000126537.2	ENSMUSG00000085776.8	5430402O13Rik	antisense	Annotated_lncRNA	chr6	50566738	50594822	+	4	869	93
ENSMUST00000201074.1	ENSMUSG00000106859.1	Gm42737	TEC	Annotated_lncRNA	chr5	67757576	67759330	-	1	1755	105
ENSMUST00000195437.1	ENSMUSG00000103783.1	Gm37522	TEC	Annotated_lncRNA	chr1	30833548	30836431	-	1	2884	199
ENSMUST00000168625.1	ENSMUSG00000091133.1	Gm17108	processed_transcript	Annotated_lncRNA	chr13	69610498	69614901	-	2	2877	190
ENSMUST00000113723.2	ENSMUSG00000079489.2	C030013D06Rik	sense_intronic	Annotated_lncRNA	chr14	56733657	56734954	-	2	1222	140
ENSMUST00000201862.1	ENSMUSG00000107370.1	Gm43588	TEC	Annotated_lncRNA	chr6	85632864	85635161	+	1	2298	102
ENSMUST00000155241.1	ENSMUSG00000084882.1	Gm16047	antisense	Annotated_lncRNA	chr7	45631758	45633077	-	2	448	148
ENSMUST00000070956.3	ENSMUSG00000056687.9	Gm11696	antisense	Annotated_lncRNA	chr11	109354778	109363654	-	2	2765	189
ENSMUST00000195411.1	ENSMUSG00000102559.1	Gm37570	TEC	Annotated_lncRNA	chr1	66765626	66768731	-	1	3106	132
ENSMUST00000188854.1	ENSMUSG00000097777.7	Gm16794	antisense	Annotated_lncRNA	chr9	95942931	95954641	-	3	1410	121
ENSMUST00000146766.1	ENSMUSG00000087312.1	Gm13833	lincRNA	Annotated_lncRNA	chr6	31102846	31104646	+	4	719	94
ENSMUST00000191687.1	ENSMUSG00000103251.1	Gm37519	TEC	Annotated_lncRNA	chr1	176974236	176976445	+	1	2210	150
ENSMUST00000147685.1	ENSMUSG00000086109.2	Gm13391	lincRNA	Annotated_lncRNA	chr2	6472000	6478619	+	3	816	136
ENSMUST00000124976.1	ENSMUSG00000085572.1	Gm16234	antisense	Annotated_lncRNA	chr10	14664220	14668318	+	6	815	115
ENSMUST00000147722.1	ENSMUSG00000086130.1	Gm16211	lincRNA	Annotated_lncRNA	chr4	147668518	147670854	-	2	1620	117
ENSMUST00000160445.1	ENSMUSG00000090216.1	Gm16549	antisense	Annotated_lncRNA	chr14	72589752	72603367	+	2	503	78
ENSMUST00000182639.1	ENSMUSG00000066057.6	Gm1976	lincRNA	Annotated_lncRNA	chr17	94759944	94834799	-	4	1853	111
ENSMUST00000130099.1	ENSMUSG00000087424.1	5730405O15Rik	processed_transcript	Annotated_lncRNA	chrX	13042051	13045297	+	3	853	90
ENSMUST00000130744.7	ENSMUSG00000087396.7	4933407K13Rik	processed_transcript	Annotated_lncRNA	chrX	75725465	75764699	-	9	3369	94
ENSMUST00000127284.1	ENSMUSG00000073627.7	C130036L24Rik	processed_transcript	Annotated_lncRNA	chr1	86359574	86367964	+	2	1266	146
ENSMUST00000154346.1	ENSMUSG00000063018.6	2010204K13Rik	processed_transcript	Annotated_lncRNA	chrX	7411817	7421085	-	2	874	116
ENSMUST00000194919.1	ENSMUSG00000103854.1	Gm37250	TEC	Annotated_lncRNA	chr1	93531815	93534202	+	1	2388	116
ENSMUST00000151099.1	ENSMUSG00000087365.7	C430049B03Rik	processed_transcript	Annotated_lncRNA	chrX	53056193	53057190	-	2	770	141
ENSMUST00000144078.7	ENSMUSG00000046415.11	B430212C06Rik	processed_transcript	Annotated_lncRNA	chr18	67321209	67327971	-	4	2589	146
ENSMUST00000201790.1	ENSMUSG00000107355.1	AI839979	lincRNA	Annotated_lncRNA	chr5	31569595	31571397	-	2	1539	114
ENSMUST00000148522.1	ENSMUSG00000085669.1	Gm14817	processed_transcript	Annotated_lncRNA	chrX	73795215	73797616	+	2	643	203
ENSMUST00000125354.1	ENSMUSG00000074813.12	Gm14005	processed_transcript	Annotated_lncRNA	chr2	128372107	128428893	-	2	421	78
ENSMUST00000180970.1	ENSMUSG00000097641.1	Gm26865	lincRNA	Annotated_lncRNA	chr18	4373669	4379980	-	2	3284	134
ENSMUST00000180551.1	ENSMUSG00000097474.1	Gm26584	lincRNA	Annotated_lncRNA	chr8	40862395	40865647	-	2	3216	162
ENSMUST00000203092.1	ENSMUSG00000107881.1	RP23-380L19.3	TEC	Annotated_lncRNA	chr6	5216258	5220486	-	1	4229	146
ENSMUST00000151136.1	ENSMUSG00000073415.4	Gm10501	antisense	Annotated_lncRNA	chr17	34976899	34981788	-	2	2200	649
ENSMUST00000181717.2	ENSMUSG00000097699.2	5430400D12Rik	bidirectional_promoter_lncrna	Annotated_lncRNA	chr7	79920723	79922521	+	2	1690	115
ENSMUST00000134649.1	ENSMUSG00000086717.1	Gm15655	antisense	Annotated_lncRNA	chr8	115705078	115707233	+	2	440	77
ENSMUST00000129191.7	ENSMUSG00000087177.7	E130307A14Rik	processed_transcript	Annotated_lncRNA	chr10	39621412	39732007	-	4	2011	105
ENSMUST00000181308.1	ENSMUSG00000097754.1	Ptgs2os2	lincRNA	Annotated_lncRNA	chr1	150159043	150164948	-	2	1745	117
ENSMUST00000198292.1	ENSMUSG00000104724.1	Gm43162	TEC	Annotated_lncRNA	chr3	138976312	138978081	-	1	1770	221
ENSMUST00000202132.1	ENSMUSG00000106856.1	Gm43761	TEC	Annotated_lncRNA	chr2	35436321	35437311	-	1	991	141
ENSMUST00000150889.1	ENSMUSG00000085705.1	Gm16046	processed_transcript	Annotated_lncRNA	chr17	13679494	13683487	-	2	1001	99
ENSMUST00000197551.1	ENSMUSG00000097180.5	2700038G22Rik	lincRNA	Annotated_lncRNA	chr5	23850601	23852979	+	3	318	60
ENSMUST00000181087.1	ENSMUSG00000097151.1	Gm26514	lincRNA	Annotated_lncRNA	chr13	38945543	38951313	-	2	4231	139
ENSMUST00000191455.6	ENSMUSG00000086539.8	Gm16759	processed_transcript	Annotated_lncRNA	chr9	63398601	63493535	+	4	4272	265
ENSMUST00000149374.7	ENSMUSG00000084997.7	Gm15471	processed_transcript	Annotated_lncRNA	chr3	103803129	103808438	+	4	1235	91
ENSMUST00000140405.8	ENSMUSG00000024845.17	Tmem134	processed_transcript	Annotated_lncRNA	chr19	4125989	4131727	+	6	875	165
ENSMUST00000127413.1	ENSMUSG00000086899.7	1600002D24Rik	lincRNA	Annotated_lncRNA	chr16	95841886	95929077	-	4	416	105
ENSMUST00000181190.2	ENSMUSG00000097908.7	4933404O12Rik	lincRNA	Annotated_lncRNA	chr5	136919401	136937112	+	5	4058	97
ENSMUST00000098926.2	ENSMUSG00000074465.2	Gm10701	antisense	Annotated_lncRNA	chr9	24341657	24418709	+	4	906	113
ENSMUST00000124762.1	ENSMUSG00000053574.4	4930563E22Rik	processed_transcript	Annotated_lncRNA	chr11	72215172	72218444	+	2	1427	132
ENSMUST00000180962.1	ENSMUSG00000097113.7	Gm19705	lincRNA	Annotated_lncRNA	chr1	136683629	136690802	+	3	408	89
ENSMUST00000174085.7	ENSMUSG00000086324.8	Gm15564	antisense	Annotated_lncRNA	chr16	35966752	35981081	-	3	511	84
ENSMUST00000130679.1	ENSMUSG00000006462.6	A530013C23Rik	lincRNA	Annotated_lncRNA	chr2	167691181	167697801	+	2	2555	141
ENSMUST00000195493.1	ENSMUSG00000103506.1	Gm38376	TEC	Annotated_lncRNA	chr1	13177462	13179714	-	1	2253	105
ENSMUST00000177015.1	ENSMUSG00000093598.1	A730085K08Rik	processed_transcript	Annotated_lncRNA	chr9	122380575	122398801	-	3	2013	146
ENSMUST00000197132.1	ENSMUSG00000106398.1	Gm43357	lincRNA	Annotated_lncRNA	chr3	136943237	136946544	-	3	342	85
ENSMUST00000185848.1	ENSMUSG00000100954.4	Gm10138	antisense	Annotated_lncRNA	chr1	151339604	151344082	-	2	475	68
ENSMUST00000116345.2	ENSMUSG00000079645.2	Gm17193	sense_intronic	Annotated_lncRNA	chr12	84922542	84923512	-	2	691	75
ENSMUST00000192839.1	ENSMUSG00000103076.1	Gm37902	TEC	Annotated_lncRNA	chr1	80274731	80276413	-	1	1683	83
ENSMUST00000145562.7	ENSMUSG00000074136.8	4930513N10Rik	processed_transcript	Annotated_lncRNA	chr8	95806830	95821728	+	4	2803	210
ENSMUST00000192133.1	ENSMUSG00000102953.1	Gm37019	TEC	Annotated_lncRNA	chr12	102589277	102591410	-	1	2134	106
ENSMUST00000181751.1	ENSMUSG00000097554.1	Gm26825	lincRNA	Annotated_lncRNA	chr5	5781530	5783636	+	2	2026	646
ENSMUST00000191154.1	ENSMUSG00000101840.1	Gm28294	antisense	Annotated_lncRNA	chr1	75252322	75257427	+	2	386	109
ENSMUST00000193380.1	ENSMUSG00000103973.1	BC055308	TEC	Annotated_lncRNA	chr1	95328681	95331218	+	1	2538	114
ENSMUST00000195401.1	ENSMUSG00000103739.1	Gm37653	TEC	Annotated_lncRNA	chr1	160915324	160918901	+	1	3578	149
ENSMUST00000195253.1	ENSMUSG00000103885.1	Gm37006	TEC	Annotated_lncRNA	chr2	14707665	14710338	+	1	2674	141
ENSMUST00000181910.1	ENSMUSG00000097493.3	9930014A18Rik	processed_transcript	Annotated_lncRNA	chr15	60824341	60831793	+	2	4116	196
ENSMUST00000206492.1	ENSMUSG00000108738.1	RP23-335G1.1	antisense	Annotated_lncRNA	chr7	116336004	116338633	+	2	1889	80
ENSMUST00000143287.1	ENSMUSG00000086288.1	Gm15265	antisense	Annotated_lncRNA	chr3	94998834	95004869	-	2	814	121
ENSMUST00000156974.7	ENSMUSG00000087174.7	5530601H04Rik	processed_transcript	Annotated_lncRNA	chrX	105038808	105070046	-	7	1691	130
ENSMUST00000165911.1	ENSMUSG00000091078.1	Gm17218	antisense	Annotated_lncRNA	chr17	26620358	26625100	-	2	410	91
ENSMUST00000148064.1	ENSMUSG00000084862.1	Gm16278	processed_transcript	Annotated_lncRNA	chr17	25919089	25935745	+	2	2071	148
ENSMUST00000182826.1	ENSMUSG00000086290.8	Snhg12	lincRNA	Annotated_lncRNA	chr4	132310187	132311024	+	2	509	80
ENSMUST00000191186.1	ENSMUSG00000073147.3	5031425E22Rik	lincRNA	Annotated_lncRNA	chr5	23422404	23433309	-	3	719	105
ENSMUST00000180923.1	ENSMUSG00000097318.1	1700007L15Rik	lincRNA	Annotated_lncRNA	chr16	33379855	33380727	-	2	737	104
ENSMUST00000200893.3	ENSMUSG00000106863.3	Gm43448	processed_transcript	Annotated_lncRNA	chr5	90553199	90589057	-	3	664	94
ENSMUST00000193239.1	ENSMUSG00000102994.1	Gm37767	TEC	Annotated_lncRNA	chr1	162086635	162088468	-	1	1834	408
ENSMUST00000195439.1	ENSMUSG00000104515.1	Gm37163	TEC	Annotated_lncRNA	chr1	130727132	130728821	-	1	1690	115
ENSMUST00000141473.1	ENSMUSG00000085763.1	Smc2os	antisense	Annotated_lncRNA	chr4	52430285	52438965	-	2	626	100
ENSMUST00000125001.8	ENSMUSG00000063235.16	Ptpmt1	processed_transcript	Annotated_lncRNA	chr2	90908716	90917857	-	5	3183	332
ENSMUST00000139695.1	ENSMUSG00000087640.1	Gm14798	antisense	Annotated_lncRNA	chrX	94028854	94099304	+	2	1189	218
ENSMUST00000183966.7	ENSMUSG00000098912.7	1500004A13Rik	processed_transcript	Annotated_lncRNA	chr3	88805289	88832501	-	4	3743	155
ENSMUST00000203437.1	ENSMUSG00000108053.1	RP24-317F6.7	TEC	Annotated_lncRNA	chr6	83314145	83316943	-	1	2799	163
ENSMUST00000180574.1	ENSMUSG00000097021.7	4933433G15Rik	lincRNA	Annotated_lncRNA	chr9	75410184	75415537	+	4	1153	124
ENSMUST00000185268.1	ENSMUSG00000101162.2	Gm26728	processed_transcript	Annotated_lncRNA	chr6	125494430	125499668	+	4	595	152
ENSMUST00000152813.1	ENSMUSG00000074876.5	Spata5l1	processed_transcript	Annotated_lncRNA	chr2	122630646	122632930	+	2	1526	451
ENSMUST00000129875.1	ENSMUSG00000084789.1	Gm12974	lincRNA	Annotated_lncRNA	chr4	133816420	133817614	+	2	333	110
ENSMUST00000201648.1	ENSMUSG00000107178.1	Gm42531	sense_intronic	Annotated_lncRNA	chr5	150562311	150566358	+	1	4048	189
ENSMUST00000191474.1	ENSMUSG00000099568.1	Gm28513	antisense	Annotated_lncRNA	chr1	153743552	153749324	-	2	613	100
ENSMUST00000122953.1	ENSMUSG00000078314.2	Gm14762	lincRNA	Annotated_lncRNA	chrX	85826661	85834831	+	2	1430	86
ENSMUST00000133400.1	ENSMUSG00000085078.1	C030013C21Rik	sense_intronic	Annotated_lncRNA	chr11	80507410	80509106	-	3	795	114
ENSMUST00000187351.1	ENSMUSG00000099587.1	Gm28967	sense_intronic	Annotated_lncRNA	chr6	125186361	125186641	-	1	281	73
ENSMUST00000181873.7	ENSMUSG00000097772.7	5430416N02Rik	lincRNA	Annotated_lncRNA	chr5	100420842	100429535	-	5	626	132
ENSMUST00000195500.1	ENSMUSG00000103238.1	Gm36527	TEC	Annotated_lncRNA	chr1	151496557	151499585	-	1	3029	103
ENSMUST00000193896.1	ENSMUSG00000103513.1	Gm34780	TEC	Annotated_lncRNA	chr3	65494087	65495035	-	1	949	97
ENSMUST00000205692.1	ENSMUSG00000108388.1	RP23-172P1.1	TEC	Annotated_lncRNA	chr7	128721049	128722044	-	1	996	90
ENSMUST00000143719.1	ENSMUSG00000084808.7	9430091E24Rik	processed_transcript	Annotated_lncRNA	chr8	111129076	111145480	-	4	1021	97
ENSMUST00000195506.1	ENSMUSG00000103085.1	Gm38120	TEC	Annotated_lncRNA	chr1	13343563	13348204	-	1	4642	136
ENSMUST00000144366.7	ENSMUSG00000087174.7	5530601H04Rik	processed_transcript	Annotated_lncRNA	chrX	105043803	105070055	-	6	709	92
ENSMUST00000180896.7	ENSMUSG00000097048.7	1600020E01Rik	antisense	Annotated_lncRNA	chr6	86526271	86564449	+	4	2099	187
ENSMUST00000123463.1	ENSMUSG00000085269.1	Gm15777	antisense	Annotated_lncRNA	chr5	100670859	100678105	+	4	876	160
ENSMUST00000203181.1	ENSMUSG00000107659.1	RP23-49L8.5	antisense	Annotated_lncRNA	chr6	88503605	88504277	+	2	549	90
ENSMUST00000150195.1	ENSMUSG00000085771.1	C230066G23Rik	sense_intronic	Annotated_lncRNA	chr5	105580440	105581772	+	2	650	70
ENSMUST00000205833.1	ENSMUSG00000108739.1	RP23-338G5.1	lincRNA	Annotated_lncRNA	chr7	35057264	35066733	-	2	427	86
ENSMUST00000193842.1	ENSMUSG00000102670.1	Gm37436	TEC	Annotated_lncRNA	chr9	107818928	107820012	-	1	1085	101
ENSMUST00000200783.1	ENSMUSG00000106863.3	Gm43448	processed_transcript	Annotated_lncRNA	chr5	90571099	90589077	-	4	594	106
ENSMUST00000191894.1	ENSMUSG00000102553.1	D930036K23Rik	TEC	Annotated_lncRNA	chr2	14016086	14020049	-	1	3964	99
ENSMUST00000192582.1	ENSMUSG00000104026.1	Gm37212	TEC	Annotated_lncRNA	chr1	160570161	160573810	-	1	3650	79
ENSMUST00000199971.4	ENSMUSG00000106082.4	4930404A12Rik	antisense	Annotated_lncRNA	chr5	124721997	124725079	-	2	557	89
ENSMUST00000151778.1	ENSMUSG00000086286.1	Gm15138	lincRNA	Annotated_lncRNA	chrX	151169700	151171764	+	2	379	87
ENSMUST00000200801.1	ENSMUSG00000107365.1	Gm43479	lincRNA	Annotated_lncRNA	chr6	39240114	39242541	+	2	529	67
ENSMUST00000193553.1	ENSMUSG00000102241.1	Gm37716	TEC	Annotated_lncRNA	chr7	100458460	100459406	+	1	947	90
ENSMUST00000180852.1	ENSMUSG00000097536.2	2610037D02Rik	lincRNA	Annotated_lncRNA	chr15	96134819	96283608	-	7	2449	146
ENSMUST00000204525.1	ENSMUSG00000108027.1	RP23-77I23.1	lincRNA	Annotated_lncRNA	chr6	79688845	79710914	+	2	2600	165
ENSMUST00000198827.1	ENSMUSG00000105355.1	Gm42956	antisense	Annotated_lncRNA	chr3	104994032	105004005	+	3	369	99
ENSMUST00000153814.1	ENSMUSG00000085875.2	Gm12905	antisense	Annotated_lncRNA	chr4	123905062	123917269	-	2	658	168
ENSMUST00000130696.7	ENSMUSG00000086607.7	4930511M06Rik	processed_transcript	Annotated_lncRNA	chr18	57373455	57552201	-	4	698	111
ENSMUST00000198074.1	ENSMUSG00000106205.1	C230096K16Rik	TEC	Annotated_lncRNA	chr5	64804014	64805735	+	1	1722	196
ENSMUST00000199296.1	ENSMUSG00000105601.1	Gm42725	TEC	Annotated_lncRNA	chr5	65531568	65535760	-	1	4193	131
ENSMUST00000146333.1	ENSMUSG00000087497.7	2810001G20Rik	antisense	Annotated_lncRNA	chr11	64079582	64083259	+	3	959	73
ENSMUST00000206788.1	ENSMUSG00000108523.1	RP23-474C17.2	antisense	Annotated_lncRNA	chr7	25219368	25220930	+	2	1194	102
ENSMUST00000147538.1	ENSMUSG00000087685.1	1700122E12Rik	processed_transcript	Annotated_lncRNA	chr8	84847188	84848415	+	2	479	139
ENSMUST00000206816.1	ENSMUSG00000097075.2	D830044I16Rik	lincRNA	Annotated_lncRNA	chr7	126972627	126975846	-	6	694	144
ENSMUST00000148466.1	ENSMUSG00000056735.5	A930024E05Rik	antisense	Annotated_lncRNA	chr5	122989354	122998345	+	3	1896	157
ENSMUST00000139042.7	ENSMUSG00000086638.7	4930405A21Rik	processed_transcript	Annotated_lncRNA	chr2	156714540	156720909	-	4	994	129
ENSMUST00000205825.1	ENSMUSG00000108414.1	Snhg1	processed_transcript	Annotated_lncRNA	chr19	8724147	8726345	+	9	495	84
ENSMUST00000205194.1	ENSMUSG00000108291.1	RP23-20K24.9	TEC	Annotated_lncRNA	chr6	86663188	86665551	-	1	2364	123
ENSMUST00000199503.1	ENSMUSG00000106515.4	Gm30382	lincRNA	Annotated_lncRNA	chr3	149313164	149445301	-	2	1858	104
ENSMUST00000146938.1	ENSMUSG00000086914.1	Gm16124	antisense	Annotated_lncRNA	chr9	53667246	53681265	+	2	516	66
ENSMUST00000182756.7	ENSMUSG00000097589.9	Dleu2	processed_transcript	Annotated_lncRNA	chr14	61632299	61648622	-	3	3530	101
ENSMUST00000195282.1	ENSMUSG00000104450.1	Gm37830	TEC	Annotated_lncRNA	chr13	100872780	100876195	+	2	837	92
ENSMUST00000189381.1	ENSMUSG00000100629.1	Gm28192	antisense	Annotated_lncRNA	chr11	120963844	120964764	+	2	778	100
ENSMUST00000153057.7	ENSMUSG00000087380.7	2210408F21Rik	processed_transcript	Annotated_lncRNA	chr6	31220435	31337397	+	6	652	97
ENSMUST00000198978.1	ENSMUSG00000106663.1	Gm42839	antisense	Annotated_lncRNA	chr5	125086841	125090359	+	2	525	101
ENSMUST00000144542.1	ENSMUSG00000085655.5	Gm15952	antisense	Annotated_lncRNA	chr3	35933057	35938048	+	2	556	95
ENSMUST00000125518.1	ENSMUSG00000085767.1	Gm13563	antisense	Annotated_lncRNA	chr2	26381526	26387258	+	4	643	99
ENSMUST00000157010.1	ENSMUSG00000084980.1	Slc36a1os	antisense	Annotated_lncRNA	chr11	55191719	55197682	-	3	1790	180
ENSMUST00000087588.3	ENSMUSG00000067389.3	Gm17080	antisense	Annotated_lncRNA	chr17	45586120	45588377	+	2	811	108
ENSMUST00000202862.1	ENSMUSG00000107140.1	Gm43811	TEC	Annotated_lncRNA	chr5	31926697	31927391	+	1	695	63
ENSMUST00000181068.1	ENSMUSG00000097590.1	Gm26675	lincRNA	Annotated_lncRNA	chr16	3862384	3884505	+	2	1525	99
ENSMUST00000195881.1	ENSMUSG00000102258.1	Gm38257	TEC	Annotated_lncRNA	chr2	15056713	15059473	+	1	2761	89
ENSMUST00000154334.7	ENSMUSG00000087174.7	5530601H04Rik	processed_transcript	Annotated_lncRNA	chrX	105038817	105070042	-	8	1887	130
ENSMUST00000157389	ENSMUSG00000088014	Gm23743	misc_RNA	Annotated_lncRNA	chr4	109160924	109161197	-	1	274	83
ENSMUST00000192984.5	ENSMUSG00000102828.5	Gm38182	processed_transcript	Annotated_lncRNA	chr18	37823879	37840200	+	4	993	160
ENSMUST00000136941.1	ENSMUSG00000084918.1	Gm12708	lincRNA	Annotated_lncRNA	chr4	95193313	95209727	+	3	1046	85
ENSMUST00000199099.1	ENSMUSG00000104818.1	Gm43661	lincRNA	Annotated_lncRNA	chr5	124035201	124052352	-	2	687	114
ENSMUST00000194722.1	ENSMUSG00000102619.1	Gm37849	TEC	Annotated_lncRNA	chr1	186711218	186713098	-	1	1881	125
ENSMUST00000135777.1	ENSMUSG00000048824.7	Gm568	lincRNA	Annotated_lncRNA	chr4	47008316	47010781	-	2	506	112
ENSMUST00000149472.2	ENSMUSG00000085085.2	1700086P04Rik	lincRNA	Annotated_lncRNA	chr4	129050097	129057983	-	2	1009	106
ENSMUST00000139667.1	ENSMUSG00000086090.1	Gm12531	antisense	Annotated_lncRNA	chr3	37052217	37060030	-	2	451	109
ENSMUST00000157677	ENSMUSG00000088302	Zakit	misc_RNA	Annotated_lncRNA	chr2	72327687	72327994	+	1	308	69
ENSMUST00000204662.1	ENSMUSG00000107999.1	RP24-218I17.4	antisense	Annotated_lncRNA	chr6	90689731	90690829	+	2	577	191
ENSMUST00000115107.7	ENSMUSG00000044471.11	Lincpint	lincRNA	Annotated_lncRNA	chr6	31165523	31218433	-	4	1676	136
ENSMUST00000194726.1	ENSMUSG00000102719.1	Gm37760	TEC	Annotated_lncRNA	chr1	58797783	58801623	+	1	3841	95
ENSMUST00000181620.2	ENSMUSG00000097392.2	D930016D06Rik	lincRNA	Annotated_lncRNA	chr5	104525735	104554207	+	4	3805	149
ENSMUST00000157701	ENSMUSG00000088326	Gm25667	misc_RNA	Annotated_lncRNA	chr17	32956610	32956884	-	1	275	71
ENSMUST00000162353.7	ENSMUSG00000072109.11	A530040E14Rik	antisense	Annotated_lncRNA	chr1	85105946	85114032	+	4	2017	144
ENSMUST00000130063.7	ENSMUSG00000086370.8	Ftx	lincRNA	Annotated_lncRNA	chrX	103560907	103623754	-	11	4275	128
ENSMUST00000201971.1	ENSMUSG00000106825.1	2510016D11Rik	TEC	Annotated_lncRNA	chr5	120552055	120553039	-	1	985	142
ENSMUST00000180981.1	ENSMUSG00000097680.1	Gm26642	antisense	Annotated_lncRNA	chr1	135248561	135266443	+	3	2782	139
ENSMUST00000185013.1	ENSMUSG00000099051.1	Gm27241	antisense	Annotated_lncRNA	chr9	72613924	72617053	-	3	570	113
ENSMUST00000127115.1	ENSMUSG00000087066.1	Gm15518	antisense	Annotated_lncRNA	chr16	49758576	49798870	-	3	2108	86
ENSMUST00000143551.1	ENSMUSG00000043340.3	6530409C15Rik	antisense	Annotated_lncRNA	chr6	28215576	28218902	+	2	1573	142
ENSMUST00000203049.1	ENSMUSG00000107561.1	RP23-333I12.3	antisense	Annotated_lncRNA	chr6	88445687	88446513	+	2	742	147
ENSMUST00000195629.1	ENSMUSG00000103937.1	Gm37186	TEC	Annotated_lncRNA	chr16	4170776	4173636	-	1	2861	120
ENSMUST00000038450.1	ENSMUSG00000042579.2	4632404H12Rik	lincRNA	Annotated_lncRNA	chr3	89767511	89773240	-	2	2791	140
ENSMUST00000192994.1	ENSMUSG00000103039.1	Gm37123	TEC	Annotated_lncRNA	chr3	32454587	32455757	+	1	1171	104
ENSMUST00000168470.1	ENSMUSG00000090706.1	Gm17233	processed_transcript	Annotated_lncRNA	chr14	73173820	73187321	-	2	698	80
ENSMUST00000145576.1	ENSMUSG00000086736.1	Gm14902	lincRNA	Annotated_lncRNA	chrX	100741093	100749421	+	3	1007	83
ENSMUST00000137598.1	ENSMUSG00000085145.1	Gm11614	antisense	Annotated_lncRNA	chr11	97723651	97725711	+	2	736	85
ENSMUST00000149137.2	ENSMUSG00000086358.2	Gm13270	processed_transcript	Annotated_lncRNA	chr2	13271601	13325827	+	4	1686	125
ENSMUST00000187921.6	ENSMUSG00000097709.7	2810429I04Rik	lincRNA	Annotated_lncRNA	chr13	3478234	3485187	+	4	442	81
ENSMUST00000135244.1	ENSMUSG00000087222.1	E030042O20Rik	processed_transcript	Annotated_lncRNA	chr2	75704770	75710024	+	2	1427	130
ENSMUST00000204686.1	ENSMUSG00000108112.1	RP24-491O6.1	processed_transcript	Annotated_lncRNA	chr6	57485121	57626030	+	14	1552	233
ENSMUST00000154682.7	ENSMUSG00000079499.9	6530402F18Rik	processed_transcript	Annotated_lncRNA	chr2	29250910	29253006	-	3	1739	218
ENSMUST00000190028.6	ENSMUSG00000101970.6	1810026B05Rik	processed_transcript	Annotated_lncRNA	chr7	73544037	73558147	-	4	590	91
ENSMUST00000129175.7	ENSMUSG00000085260.7	Med9os	antisense	Annotated_lncRNA	chr11	59946889	59948091	-	2	298	96
ENSMUST00000181600.1	ENSMUSG00000097504.1	4930516B21Rik	lincRNA	Annotated_lncRNA	chr9	119440278	119444830	-	4	1195	92
ENSMUST00000195508.1	ENSMUSG00000102909.1	Gm2453	lincRNA	Annotated_lncRNA	chr1	167285068	167285766	+	2	568	106
ENSMUST00000172285.2	ENSMUSG00000090936.2	Gm17705	lincRNA	Annotated_lncRNA	chr17	35165119	35167186	+	2	1555	147
ENSMUST00000193225.1	ENSMUSG00000102496.1	Gm36989	TEC	Annotated_lncRNA	chr18	35574907	35577066	+	1	2160	69
ENSMUST00000197499.1	ENSMUSG00000105870.1	7330423F06Rik	TEC	Annotated_lncRNA	chr5	8831147	8831447	+	1	301	90
ENSMUST00000188232.1	ENSMUSG00000099930.1	Gm2396	processed_transcript	Annotated_lncRNA	chr9	88878994	88937342	-	24	3433	287
ENSMUST00000204925.1	ENSMUSG00000107759.1	RP23-341E13.1	sense_intronic	Annotated_lncRNA	chr6	137431305	137431605	+	1	301	67
ENSMUST00000155949.1	ENSMUSG00000079499.9	6530402F18Rik	processed_transcript	Annotated_lncRNA	chr2	29245107	29252993	-	2	4301	210
ENSMUST00000181870.1	ENSMUSG00000097267.1	1700109K24Rik	lincRNA	Annotated_lncRNA	chr15	77084443	77096314	+	3	1045	103
ENSMUST00000163196.1	ENSMUSG00000090570.1	Gm17041	antisense	Annotated_lncRNA	chr9	107300380	107301838	-	2	479	159
ENSMUST00000194285.1	ENSMUSG00000103192.1	Gm37645	TEC	Annotated_lncRNA	chr1	80666009	80669564	-	1	3556	204
ENSMUST00000202091.1	ENSMUSG00000106739.1	Gm43499	TEC	Annotated_lncRNA	chr5	72809968	72812074	-	1	2107	87
ENSMUST00000150171.1	ENSMUSG00000087575.7	Gm12976	lincRNA	Annotated_lncRNA	chr4	129263730	129265010	+	2	459	97
ENSMUST00000195996.1	ENSMUSG00000105550.1	Gm42586	lincRNA	Annotated_lncRNA	chr3	127861599	127865261	+	2	1570	95
ENSMUST00000139621.1	ENSMUSG00000078635.3	1700028N14Rik	processed_transcript	Annotated_lncRNA	chr11	103264860	103267745	-	3	747	138
ENSMUST00000179705.1	ENSMUSG00000075511.8	1700001L05Rik	lincRNA	Annotated_lncRNA	chr15	83357534	83367011	-	4	1260	94
ENSMUST00000206300.1	ENSMUSG00000053714.8	4732471J01Rik	antisense	Annotated_lncRNA	chr7	25395414	25566417	+	7	1887	130
ENSMUST00000155332.1	ENSMUSG00000053263.3	Gm12592	processed_transcript	Annotated_lncRNA	chr11	3305426	3331178	-	2	2954	165
ENSMUST00000145176.7	ENSMUSG00000079671.8	2610203C22Rik	processed_transcript	Annotated_lncRNA	chr1	9563505	9631137	-	4	662	123
ENSMUST00000202995.1	ENSMUSG00000107128.1	Gm42867	TEC	Annotated_lncRNA	chr5	34575088	34575556	+	1	469	68
ENSMUST00000134427.1	ENSMUSG00000085586.1	Gm11613	processed_transcript	Annotated_lncRNA	chr11	97644184	97660367	-	4	1971	151
ENSMUST00000153239.7	ENSMUSG00000079671.8	2610203C22Rik	processed_transcript	Annotated_lncRNA	chr1	9601018	9631175	-	4	597	65
ENSMUST00000198737.1	ENSMUSG00000105769.1	Gm43351	lincRNA	Annotated_lncRNA	chr3	130874073	130876824	+	2	326	108
ENSMUST00000125413.1	ENSMUSG00000086382.1	Chrna1os	antisense	Annotated_lncRNA	chr2	73584850	73589187	+	2	680	101
ENSMUST00000181384.1	ENSMUSG00000097578.1	Gm26798	lincRNA	Annotated_lncRNA	chr15	89211559	89215012	-	2	2837	223
ENSMUST00000184875.1	ENSMUSG00000099137.1	Gm10603	lincRNA	Annotated_lncRNA	chr7	100463577	100474846	-	3	508	61
ENSMUST00000200487.1	ENSMUSG00000105071.1	Gm43336	TEC	Annotated_lncRNA	chr5	113900395	113904898	-	1	4504	182
ENSMUST00000155199.1	ENSMUSG00000087595.1	1810012K08Rik	lincRNA	Annotated_lncRNA	chr2	26138546	26139543	+	2	574	110
ENSMUST00000172972.1	ENSMUSG00000092268.1	Gm20540	processed_transcript	Annotated_lncRNA	chr17	49427938	49429240	-	2	799	116
ENSMUST00000156601.1	ENSMUSG00000074805.5	Il1bos	antisense	Annotated_lncRNA	chr2	129369897	129375748	+	4	2425	108
ENSMUST00000149231.1	ENSMUSG00000086544.1	Chn1os3	antisense	Annotated_lncRNA	chr2	73596824	73599200	+	2	538	72
ENSMUST00000124326.1	ENSMUSG00000085539.1	Gm15561	antisense	Annotated_lncRNA	chr12	69267771	69273432	-	2	540	81
ENSMUST00000100370.1	ENSMUSG00000075511.8	1700001L05Rik	lincRNA	Annotated_lncRNA	chr15	83357560	83367277	-	4	2270	117
ENSMUST00000175668.1	ENSMUSG00000093622.1	Gm20703	antisense	Annotated_lncRNA	chr17	70834664	70836044	+	2	385	78
ENSMUST00000149386.7	ENSMUSG00000087135.7	Gm16096	processed_transcript	Annotated_lncRNA	chr9	40780742	40784181	-	4	819	119
ENSMUST00000139351.7	ENSMUSG00000085785.7	Sox5os3	antisense	Annotated_lncRNA	chr6	144672868	144693834	+	3	906	94
ENSMUST00000180780.2	ENSMUSG00000097325.2	Gm16897	antisense	Annotated_lncRNA	chr1	194955759	194976960	-	5	2492	137
ENSMUST00000169111.1	ENSMUSG00000085184.9	4933439K11Rik	processed_transcript	Annotated_lncRNA	chr1	172549258	172558129	-	2	1869	136
ENSMUST00000186240.1	ENSMUSG00000102055.1	Gm28913	antisense	Annotated_lncRNA	chr1	131263330	131266749	+	2	364	81
ENSMUST00000152790.7	ENSMUSG00000087165.7	2010001A14Rik	processed_transcript	Annotated_lncRNA	chr11	57795499	57801417	-	4	714	127
ENSMUST00000174784.1	ENSMUSG00000092267.1	Gm20417	processed_transcript	Annotated_lncRNA	chr19	5797562	5798549	+	2	425	57
ENSMUST00000199630.1	ENSMUSG00000105728.1	Gm42819	TEC	Annotated_lncRNA	chr3	98030687	98035807	+	1	5121	129
ENSMUST00000130912.2	ENSMUSG00000029386.15	Tctn2	processed_transcript	Annotated_lncRNA	chr5	124598797	124627458	+	18	2316	517
ENSMUST00000156615.1	ENSMUSG00000085329.1	2810404F17Rik	lincRNA	Annotated_lncRNA	chr16	95806029	95808317	-	2	1704	94
ENSMUST00000144774.1	ENSMUSG00000087174.7	5530601H04Rik	processed_transcript	Annotated_lncRNA	chrX	105075026	105075791	-	2	247	82
ENSMUST00000174039.7	ENSMUSG00000092203.7	1110038B12Rik	processed_transcript	Annotated_lncRNA	chr17	34950242	34952434	-	3	934	92
ENSMUST00000195301.1	ENSMUSG00000103336.1	Gm37993	TEC	Annotated_lncRNA	chr9	88985191	88986178	+	1	988	97
ENSMUST00000201412.1	ENSMUSG00000107165.1	Gm43747	TEC	Annotated_lncRNA	chr5	74575947	74577276	+	1	1330	114
ENSMUST00000194357.1	ENSMUSG00000104170.1	Gm37702	TEC	Annotated_lncRNA	chr1	13297036	13298907	-	1	1872	107
ENSMUST00000155010.1	ENSMUSG00000054514.3	Atad3aos	antisense	Annotated_lncRNA	chr4	155761210	155763549	+	2	257	54
ENSMUST00000125653.1	ENSMUSG00000085072.1	Ict1os	antisense	Annotated_lncRNA	chr11	115406586	115408314	-	2	1052	97
ENSMUST00000201414.3	ENSMUSG00000029447.11	Cct6a	processed_transcript	Annotated_lncRNA	chr5	129786998	129846371	+	13	2454	477
ENSMUST00000138611.7	ENSMUSG00000084799.7	Ino80dos	lincRNA	Annotated_lncRNA	chr1	63114471	63158290	+	4	1576	101
ENSMUST00000191287.6	ENSMUSG00000097893.7	1700034P13Rik	antisense	Annotated_lncRNA	chr1	9748481	9771256	+	4	661	105
ENSMUST00000201281.1	ENSMUSG00000107216.1	2210412B16Rik	TEC	Annotated_lncRNA	chr5	130131327	130131824	+	1	498	101
ENSMUST00000194601.1	ENSMUSG00000103360.1	Gm38156	TEC	Annotated_lncRNA	chr2	13116176	13118435	-	1	2260	115
ENSMUST00000154720.1	ENSMUSG00000087449.1	Gm12971	sense_intronic	Annotated_lncRNA	chr4	130758563	130762379	+	2	511	164
ENSMUST00000194716.1	ENSMUSG00000103672.1	Gm37621	TEC	Annotated_lncRNA	chr9	101116701	101122231	+	1	5531	136
ENSMUST00000181279.1	ENSMUSG00000097159.1	Gm26517	lincRNA	Annotated_lncRNA	chr12	51888015	51889459	+	2	1172	102
ENSMUST00000180723.7	ENSMUSG00000097073.7	9430037G07Rik	lincRNA	Annotated_lncRNA	chr9	88595325	88599243	-	5	3177	92
ENSMUST00000131501.7	ENSMUSG00000078700.10	D030028A08Rik	processed_transcript	Annotated_lncRNA	chr11	96916270	96953466	+	7	3542	174
ENSMUST00000186347.6	ENSMUSG00000099349.6	1700047G03Rik	lincRNA	Annotated_lncRNA	chr15	11964424	11969505	+	3	355	71
ENSMUST00000123707.1	ENSMUSG00000085284.1	Gm16189	antisense	Annotated_lncRNA	chrX	71439714	71469851	+	4	997	191
ENSMUST00000182601.7	ENSMUSG00000090386.9	Mir99ahg	processed_transcript	Annotated_lncRNA	chr16	77329205	77594924	+	6	1035	105
ENSMUST00000139185.1	ENSMUSG00000086212.7	Mkln1os	lincRNA	Annotated_lncRNA	chr6	31384684	31398759	-	3	1864	83
ENSMUST00000195331.1	ENSMUSG00000104479.1	Gm10305	TEC	Annotated_lncRNA	chr4	99272671	99275145	+	1	2475	128
ENSMUST00000202542.1	ENSMUSG00000106874.1	Gm20186	lincRNA	Annotated_lncRNA	chr6	18845912	18848207	-	2	741	141
ENSMUST00000181144.1	ENSMUSG00000097645.1	Gm26863	lincRNA	Annotated_lncRNA	chr15	38384981	38386300	+	2	624	115
ENSMUST00000173374.1	ENSMUSG00000092187.1	Gm20457	antisense	Annotated_lncRNA	chr7	64337550	64345964	-	2	682	132
ENSMUST00000205157.1	ENSMUSG00000108211.1	RP24-419M4.2	TEC	Annotated_lncRNA	chr6	71432104	71435107	-	1	3004	89
ENSMUST00000192254.1	ENSMUSG00000103952.1	Gm37268	TEC	Annotated_lncRNA	chr3	41773181	41775794	+	1	2614	88
ENSMUST00000154296.1	ENSMUSG00000087549.1	Gm13427	antisense	Annotated_lncRNA	chr2	31676364	31688469	-	4	794	96
ENSMUST00000181520.1	ENSMUSG00000097793.1	Gm17259	lincRNA	Annotated_lncRNA	chr13	81778773	81783749	-	2	4608	157
ENSMUST00000203620.1	ENSMUSG00000107429.2	RP23-5D6.6	antisense	Annotated_lncRNA	chr6	115836131	115842422	+	4	358	81
ENSMUST00000188038.2	ENSMUSG00000108621.1	Gm37494	lincRNA	Annotated_lncRNA	chr7	39552501	39580589	+	6	16021	954
ENSMUST00000118575.1	ENSMUSG00000082848.1	Gm16066	processed_transcript	Annotated_lncRNA	chr19	3798615	3852419	-	3	1086	109
ENSMUST00000129275.2	ENSMUSG00000087250.2	Usp46os1	antisense	Annotated_lncRNA	chr5	74014215	74029680	+	2	508	83
ENSMUST00000154397.1	ENSMUSG00000034587.8	8430429K09Rik	processed_transcript	Annotated_lncRNA	chr11	3452480	3457016	+	3	442	114
ENSMUST00000180820.7	ENSMUSG00000097320.8	Tmem147os	antisense	Annotated_lncRNA	chr7	30729579	30745929	+	6	1276	159
ENSMUST00000145533.7	ENSMUSG00000072893.12	4933439C10Rik	processed_transcript	Annotated_lncRNA	chr11	59505685	59511073	+	5	1883	237
ENSMUST00000189156.1	ENSMUSG00000101438.1	Gm19412	antisense	Annotated_lncRNA	chr17	33919574	33920289	-	2	569	138
ENSMUST00000143710.1	ENSMUSG00000086360.1	Gm16214	antisense	Annotated_lncRNA	chr9	42022615	42034113	+	4	1388	141
ENSMUST00000125657.1	ENSMUSG00000087578.1	Ccdc142os	antisense	Annotated_lncRNA	chr6	83106608	83109054	-	3	891	120
ENSMUST00000181152.1	ENSMUSG00000097335.1	Gm26563	lincRNA	Annotated_lncRNA	chr11	80018480	80029868	-	4	1931	108
ENSMUST00000152787.2	ENSMUSG00000086234.3	Usp46os2	processed_transcript	Annotated_lncRNA	chr5	74032274	74040003	+	2	831	139
ENSMUST00000172591.1	ENSMUSG00000092593.1	Gm20492	processed_transcript	Annotated_lncRNA	chr10	127288514	127289681	+	2	286	69
ENSMUST00000179421.7	ENSMUSG00000031736.10	Crnde	lincRNA	Annotated_lncRNA	chr8	92326038	92355831	-	4	768	91
ENSMUST00000144926.1	ENSMUSG00000085615.2	A330035P11Rik	processed_transcript	Annotated_lncRNA	chr14	122103430	122106953	-	3	3074	108
ENSMUST00000141511.1	ENSMUSG00000087458.1	Gm13999	antisense	Annotated_lncRNA	chr2	120024807	120027453	-	2	969	117
ENSMUST00000127563.1	ENSMUSG00000087477.1	Gm13822	antisense	Annotated_lncRNA	chr5	114917318	114923277	-	2	346	107
ENSMUST00000124897.2	ENSMUSG00000086533.2	Mypopos	antisense	Annotated_lncRNA	chr7	18993553	19001222	-	4	560	77
ENSMUST00000183028.1	ENSMUSG00000097039.8	Pvt1	lincRNA	Annotated_lncRNA	chr15	62099029	62107672	+	2	745	107
ENSMUST00000143801.1	ENSMUSG00000085505.1	Gm12868	antisense	Annotated_lncRNA	chr4	119133749	119138801	-	2	417	92
ENSMUST00000166826.1	ENSMUSG00000091271.1	Gm17104	antisense	Annotated_lncRNA	chr7	30564737	30565356	-	2	323	107
ENSMUST00000125333.2	ENSMUSG00000086728.2	Man2c1os	antisense	Annotated_lncRNA	chr9	57099950	57131290	-	4	1910	168
ENSMUST00000144033.1	ENSMUSG00000085890.7	Tnfsf13os	antisense	Annotated_lncRNA	chr11	69682138	69690764	+	5	578	113
ENSMUST00000135792.1	ENSMUSG00000085353.2	1700092C17Rik	lincRNA	Annotated_lncRNA	chr2	22755984	22762273	+	2	424	140
ENSMUST00000192689.1	ENSMUSG00000102602.1	A930004J17Rik	TEC	Annotated_lncRNA	chr4	131878628	131883237	+	1	4610	170
ENSMUST00000181481.1	ENSMUSG00000097479.1	Gm26582	lincRNA	Annotated_lncRNA	chr5	92043064	92055960	+	3	3135	151
ENSMUST00000129675.7	ENSMUSG00000079467.8	Gm14966	antisense	Annotated_lncRNA	chr19	6355522	6363535	-	3	649	79
ENSMUST00000146250.1	ENSMUSG00000085403.1	Gm13068	antisense	Annotated_lncRNA	chr4	149748518	149749607	+	2	876	99
ENSMUST00000146232.1	ENSMUSG00000094365.1	Gm21982	processed_transcript	Annotated_lncRNA	chr7	30641001	30664937	-	25	3821	490
ENSMUST00000181491.1	ENSMUSG00000097113.7	Gm19705	lincRNA	Annotated_lncRNA	chr1	136676473	136682727	+	4	678	83
ENSMUST00000139014.1	ENSMUSG00000043993.6	2900052L18Rik	processed_transcript	Annotated_lncRNA	chr11	120229802	120231585	-	2	1588	179
ENSMUST00000181915.1	ENSMUSG00000097028.2	Ptgs2os	processed_transcript	Annotated_lncRNA	chr1	150074873	150099817	-	5	2937	99
ENSMUST00000127150.7	ENSMUSG00000052248.15	Zeb2os	antisense	Annotated_lncRNA	chr2	45111138	45114087	+	3	1305	142
ENSMUST00000185324.1	ENSMUSG00000097777.7	Gm16794	antisense	Annotated_lncRNA	chr9	95944982	95954650	-	2	1490	121
ENSMUST00000154452.1	ENSMUSG00000084835.1	Gm12352	antisense	Annotated_lncRNA	chr11	98438037	98439046	+	2	760	95
ENSMUST00000139891.1	ENSMUSG00000087177.7	E130307A14Rik	processed_transcript	Annotated_lncRNA	chr10	39639475	39645655	-	3	628	83
ENSMUST00000180031.1	ENSMUSG00000096052.1	9930004E17Rik	antisense	Annotated_lncRNA	chr14	26670010	26670507	+	1	498	94
ENSMUST00000195808.1	ENSMUSG00000104003.1	Gm42414	lincRNA	Annotated_lncRNA	chr1	181813458	181815774	+	2	1999	146
ENSMUST00000202850.1	ENSMUSG00000107094.1	Gm43294	TEC	Annotated_lncRNA	chr6	3583814	3586303	+	1	2490	259
ENSMUST00000176552.1	ENSMUSG00000093465.1	Gm20682	processed_transcript	Annotated_lncRNA	chr12	99292608	99296620	-	2	3517	119
ENSMUST00000152157.7	ENSMUSG00000087380.7	2210408F21Rik	processed_transcript	Annotated_lncRNA	chr6	31220405	31337377	+	5	490	142
ENSMUST00000137364.1	ENSMUSG00000086707.1	Gm12088	lincRNA	Annotated_lncRNA	chr11	29595787	29597700	+	2	520	78
ENSMUST00000181191.1	ENSMUSG00000097868.1	A330069E16Rik	lincRNA	Annotated_lncRNA	chr2	91237146	91238352	+	2	887	87
ENSMUST00000153825.1	ENSMUSG00000087036.1	Gm11748	processed_transcript	Annotated_lncRNA	chr11	118476470	118479458	-	2	1498	157
ENSMUST00000146976.1	ENSMUSG00000085023.1	Gm12744	antisense	Annotated_lncRNA	chr4	106587097	106589108	-	2	519	98
ENSMUST00000137869.1	ENSMUSG00000086779.1	Gm13562	processed_transcript	Annotated_lncRNA	chr2	26365497	26369763	+	3	687	129
ENSMUST00000150471.1	ENSMUSG00000087050.1	Dhrs13os	antisense	Annotated_lncRNA	chr11	78030012	78032665	-	2	2429	159
ENSMUST00000181510.1	ENSMUSG00000097414.1	B130046B21Rik	lincRNA	Annotated_lncRNA	chr15	98807032	98816077	+	3	2216	213
ENSMUST00000182497.1	ENSMUSG00000098055.1	Gm26947	antisense	Annotated_lncRNA	chr10	60931991	60940942	+	5	2929	141
ENSMUST00000197856.1	ENSMUSG00000105202.1	C230031I18Rik	TEC	Annotated_lncRNA	chr3	127180276	127183973	-	1	3698	84
ENSMUST00000131642.1	ENSMUSG00000087523.1	Gm12319	lincRNA	Annotated_lncRNA	chr11	70654741	70656493	-	2	357	96
ENSMUST00000142077.2	ENSMUSG00000086728.2	Man2c1os	antisense	Annotated_lncRNA	chr9	57129983	57131244	-	2	841	168
ENSMUST00000181275.1	ENSMUSG00000097170.1	Gm16982	antisense	Annotated_lncRNA	chr7	141610066	141613747	-	4	2620	133
ENSMUST00000197397.1	ENSMUSG00000106310.1	Gm43523	TEC	Annotated_lncRNA	chr5	14242462	14245339	+	1	2878	178
ENSMUST00000123911.1	ENSMUSG00000086644.1	Gm13470	lincRNA	Annotated_lncRNA	chr2	46419535	46442710	-	3	421	56
ENSMUST00000146751.1	ENSMUSG00000085196.1	Gm14963	processed_transcript	Annotated_lncRNA	chr19	6268795	6276605	-	2	2558	126
ENSMUST00000205903.1	ENSMUSG00000097075.2	D830044I16Rik	lincRNA	Annotated_lncRNA	chr7	126972625	126975819	-	6	981	147
ENSMUST00000189857.1	ENSMUSG00000100176.1	Gm28586	sense_intronic	Annotated_lncRNA	chr9	100530616	100531071	-	1	456	90
ENSMUST00000200678.1	ENSMUSG00000107048.1	Gm43807	sense_intronic	Annotated_lncRNA	chr5	150752093	150753873	+	1	1781	90
ENSMUST00000144178.1	ENSMUSG00000085498.1	Gm14023	processed_transcript	Annotated_lncRNA	chr2	129297370	129307826	+	5	1781	131
ENSMUST00000180753.1	ENSMUSG00000097491.1	Gm2366	antisense	Annotated_lncRNA	chr8	45017216	45022385	-	2	3982	164
ENSMUST00000181905.1	ENSMUSG00000097368.2	Gm10390	antisense	Annotated_lncRNA	chr5	120131485	120139263	-	2	4269	274
ENSMUST00000180468.1	ENSMUSG00000097154.2	Gm26510	lincRNA	Annotated_lncRNA	chr17	70874352	70924996	-	3	1796	136
ENSMUST00000184373.1	ENSMUSG00000098573.1	Gm27232	antisense	Annotated_lncRNA	chr9	72618693	72619520	-	2	597	198
ENSMUST00000195406.1	ENSMUSG00000094763.3	Gm1647	lincRNA	Annotated_lncRNA	chr3	69131233	69157177	+	3	735	123
ENSMUST00000205988.1	ENSMUSG00000108382.1	RP23-421P23.4	lincRNA	Annotated_lncRNA	chr7	126740629	126742181	+	2	1034	197
ENSMUST00000152524.1	ENSMUSG00000086657.2	Stamos	processed_transcript	Annotated_lncRNA	chr2	14070332	14073934	-	2	801	140
ENSMUST00000203672.1	ENSMUSG00000085396.7	Firre	processed_transcript	Annotated_lncRNA	chrX	50558347	50561028	-	2	490	64
ENSMUST00000165676.1	ENSMUSG00000090582.1	Gm17024	antisense	Annotated_lncRNA	chr12	40209487	40211073	-	2	634	65
ENSMUST00000130570.1	ENSMUSG00000072893.12	4933439C10Rik	processed_transcript	Annotated_lncRNA	chr11	59507641	59511073	+	4	575	114
ENSMUST00000097928.2	ENSMUSG00000073778.2	Faddos	antisense	Annotated_lncRNA	chr7	144567355	144581512	+	2	1053	127
ENSMUST00000157461	ENSMUSG00000088086	Gm25341	misc_RNA	Annotated_lncRNA	chr9	122812564	122812831	+	1	268	64
ENSMUST00000199779.1	ENSMUSG00000105607.1	Gm43513	TEC	Annotated_lncRNA	chr5	100814210	100815285	-	1	1076	126
ENSMUST00000200026.1	ENSMUSG00000105719.1	Gm42872	TEC	Annotated_lncRNA	chr3	132767407	132769373	+	1	1967	89
ENSMUST00000162958.1	ENSMUSG00000090024.1	Gm16350	antisense	Annotated_lncRNA	chr8	14961066	14961586	-	2	446	101
ENSMUST00000149608.1	ENSMUSG00000086849.1	Gm13840	sense_intronic	Annotated_lncRNA	chr5	115515263	115515947	+	2	256	62
ENSMUST00000191729.1	ENSMUSG00000104389.1	Gm37034	TEC	Annotated_lncRNA	chr14	55082745	55084926	-	1	2182	111
ENSMUST00000201811.1	ENSMUSG00000107227.1	Gm42559	TEC	Annotated_lncRNA	chr5	34469664	34473195	+	1	3532	165
ENSMUST00000126622.7	ENSMUSG00000048603.8	Gm9828	antisense	Annotated_lncRNA	chr13	98317069	98322035	+	3	1446	123
ENSMUST00000187876.6	ENSMUSG00000044471.11	Lincpint	lincRNA	Annotated_lncRNA	chr6	31093559	31218474	-	4	656	121
ENSMUST00000152576.1	ENSMUSG00000084941.1	Gm11944	processed_transcript	Annotated_lncRNA	chr11	3308996	3320722	+	6	873	171
ENSMUST00000160932.1	ENSMUSG00000078247.3	Airn	antisense	Annotated_lncRNA	chr17	12741311	12860122	+	3	842	178
ENSMUST00000199893.1	ENSMUSG00000105356.1	Gm42603	TEC	Annotated_lncRNA	chr5	96798207	96800352	+	1	2146	118
ENSMUST00000124850.1	ENSMUSG00000087624.1	9230111E07Rik	lincRNA	Annotated_lncRNA	chr2	167782053	167783486	+	2	811	191
ENSMUST00000138539.1	ENSMUSG00000086237.1	Gm15591	antisense	Annotated_lncRNA	chr16	45736503	45737318	+	2	627	77
ENSMUST00000192407.1	ENSMUSG00000097845.2	A230020J21Rik	antisense	Annotated_lncRNA	chr1	191025351	191029781	+	2	1649	277
ENSMUST00000186885.1	ENSMUSG00000099375.1	Gm28187	lincRNA	Annotated_lncRNA	chr1	101892958	101895091	-	1	2134	144
ENSMUST00000175064	ENSMUSG00000092805	Gm26461	misc_RNA	Annotated_lncRNA	chr9	88553236	88553525	+	1	290	76
ENSMUST00000153958.1	ENSMUSG00000085204.1	Gm15327	processed_transcript	Annotated_lncRNA	chr13	111810468	111811039	+	2	467	98
ENSMUST00000198540.1	ENSMUSG00000105572.1	Gm43300	TEC	Annotated_lncRNA	chr3	119727748	119729790	-	1	2043	76
ENSMUST00000161822.1	ENSMUSG00000090207.2	4930524O07Rik	antisense	Annotated_lncRNA	chr9	106892171	106893833	+	2	1050	128
ENSMUST00000201831.3	ENSMUSG00000106734.3	Gm20559	processed_transcript	Annotated_lncRNA	chr6	3333194	3346071	-	3	2993	113
ENSMUST00000143819.1	ENSMUSG00000085208.3	Brip1os	antisense	Annotated_lncRNA	chr11	86201383	86304443	+	7	2604	199
ENSMUST00000183707.1	ENSMUSG00000098912.7	1500004A13Rik	processed_transcript	Annotated_lncRNA	chr3	88819645	88832547	-	2	6054	624
ENSMUST00000134391.1	ENSMUSG00000087072.1	Recql5os1	antisense	Annotated_lncRNA	chr11	115925027	115926143	+	2	396	49
ENSMUST00000158718	ENSMUSG00000089343	Gm22667	misc_RNA	Annotated_lncRNA	chr11	117132490	117132817	+	1	328	63
ENSMUST00000197792.1	ENSMUSG00000105761.1	Gm43787	TEC	Annotated_lncRNA	chr5	102057033	102058069	-	1	1037	60
ENSMUST00000194926.1	ENSMUSG00000103861.1	Gm37419	TEC	Annotated_lncRNA	chr16	23986848	23988585	+	2	646	147
ENSMUST00000196642.1	ENSMUSG00000104916.1	Gm42830	TEC	Annotated_lncRNA	chr5	122377408	122377720	+	1	313	104
ENSMUST00000199610.1	ENSMUSG00000105741.1	C79130	TEC	Annotated_lncRNA	chr5	29276002	29280297	-	1	4296	140
ENSMUST00000196851.1	ENSMUSG00000105565.1	Gm43566	sense_intronic	Annotated_lncRNA	chr5	23674739	23675546	-	1	808	168
ENSMUST00000174528.7	ENSMUSG00000092354.7	Gm20548	antisense	Annotated_lncRNA	chr5	101837458	101846410	+	4	791	185
ENSMUST00000180951.2	ENSMUSG00000097287.2	D130017N08Rik	lincRNA	Annotated_lncRNA	chr5	143758354	143765810	+	2	2573	142
ENSMUST00000151166.1	ENSMUSG00000086629.7	2810403D21Rik	processed_transcript	Annotated_lncRNA	chrX	108834695	108874974	+	3	1107	101
ENSMUST00000190991.1	ENSMUSG00000100009.6	Gm7967	lincRNA	Annotated_lncRNA	chr1	98589518	98607144	+	3	399	57
ENSMUST00000196660.1	ENSMUSG00000106617.1	Gm36266	antisense	Annotated_lncRNA	chr5	137612852	137615247	+	2	1749	166
ENSMUST00000146314.1	ENSMUSG00000085894.1	Gm15832	processed_transcript	Annotated_lncRNA	chr1	39547570	39552002	-	3	1832	77
ENSMUST00000147206.1	ENSMUSG00000086279.1	Gm15634	antisense	Annotated_lncRNA	chr8	46152610	46156100	+	3	492	71
ENSMUST00000126380.2	ENSMUSG00000086290.8	Snhg12	lincRNA	Annotated_lncRNA	chr4	132308693	132310759	+	3	890	94
ENSMUST00000192748.1	ENSMUSG00000103649.1	Gm37768	antisense	Annotated_lncRNA	chr1	180743210	180755836	-	2	887	111
ENSMUST00000192051.1	ENSMUSG00000097099.2	Gm9917	antisense	Annotated_lncRNA	chr9	107564357	107566787	-	2	682	166
ENSMUST00000174385.7	ENSMUSG00000092545.7	Gm20319	processed_transcript	Annotated_lncRNA	chr16	26714744	26755502	-	4	541	138
ENSMUST00000154147.1	ENSMUSG00000085486.1	Gm11634	antisense	Annotated_lncRNA	chr11	101593743	101599256	-	3	755	172
ENSMUST00000206967.1	ENSMUSG00000108551.1	RP23-74N13.1	sense_intronic	Annotated_lncRNA	chr7	122995348	122995931	+	1	584	82
ENSMUST00000141428.7	ENSMUSG00000073821.11	8030451A03Rik	processed_transcript	Annotated_lncRNA	chr4	63979854	64149924	+	5	2618	147
ENSMUST00000139119.1	ENSMUSG00000087142.7	Gm12454	antisense	Annotated_lncRNA	chr4	43505657	43508747	-	3	978	111
ENSMUST00000181295.1	ENSMUSG00000097459.1	Gm26895	lincRNA	Annotated_lncRNA	chr4	11980669	11988471	+	2	619	80
ENSMUST00000182768.7	ENSMUSG00000097589.9	Dleu2	processed_transcript	Annotated_lncRNA	chr14	61602839	61682373	-	5	1442	91
ENSMUST00000193471.1	ENSMUSG00000104037.1	Gm37776	TEC	Annotated_lncRNA	chr3	65678386	65680882	+	1	2497	113
ENSMUST00000148230.1	ENSMUSG00000087269.1	D330023K18Rik	processed_transcript	Annotated_lncRNA	chr2	31146457	31152291	-	3	577	90
ENSMUST00000193177.1	ENSMUSG00000103252.1	Gm37521	TEC	Annotated_lncRNA	chr1	89825481	89827525	+	1	2045	131
ENSMUST00000203918.1	ENSMUSG00000107813.1	RP23-92M3.1	TEC	Annotated_lncRNA	chr6	52599501	52603245	-	1	3745	110
ENSMUST00000132811.1	ENSMUSG00000086942.1	Gm15489	antisense	Annotated_lncRNA	chr7	122139008	122159401	-	4	973	73
ENSMUST00000180676.1	ENSMUSG00000097223.1	Gm2449	lincRNA	Annotated_lncRNA	chr9	119892703	119894863	-	3	585	124
ENSMUST00000181048.1	ENSMUSG00000097367.1	Gm26718	lincRNA	Annotated_lncRNA	chr5	110259163	110269847	+	3	1378	139
ENSMUST00000181764.7	ENSMUSG00000097207.7	6030443J06Rik	lincRNA	Annotated_lncRNA	chr5	22550437	22558170	+	3	4299	177
ENSMUST00000181277.1	ENSMUSG00000097309.1	Gm17249	lincRNA	Annotated_lncRNA	chr10	84619332	84622578	-	2	2509	111
ENSMUST00000195868.1	ENSMUSG00000102234.1	Gm37885	antisense	Annotated_lncRNA	chr1	182490029	182491601	+	2	685	116
ENSMUST00000191563.1	ENSMUSG00000100632.1	9430060I03Rik	antisense	Annotated_lncRNA	chr1	92933526	92950590	-	2	1689	120
ENSMUST00000181730.1	ENSMUSG00000097872.1	Gm26702	lincRNA	Annotated_lncRNA	chr2	25575431	25580099	+	2	4570	966
ENSMUST00000192904.1	ENSMUSG00000104524.1	Gm37333	TEC	Annotated_lncRNA	chr1	135523088	135525338	-	1	2251	96
ENSMUST00000159268.1	ENSMUSG00000090023.1	Gm16302	lincRNA	Annotated_lncRNA	chr9	14845613	14847835	+	2	428	71
ENSMUST00000180698.1	ENSMUSG00000096995.1	2810029C07Rik	lincRNA	Annotated_lncRNA	chr12	111572321	111574402	-	2	1950	108
ENSMUST00000174630.1	ENSMUSG00000092600.1	Gm20442	lincRNA	Annotated_lncRNA	chr17	35743323	35764191	-	2	492	106
ENSMUST00000197171.1	ENSMUSG00000106464.1	C130083M11Rik	lincRNA	Annotated_lncRNA	chr5	52199984	52216434	-	8	2072	109
ENSMUST00000204288.1	ENSMUSG00000107689.1	RP23-281H4.12	lincRNA	Annotated_lncRNA	chr6	86513891	86516273	-	2	429	101
ENSMUST00000200614.1	ENSMUSG00000106497.1	Gm43195	TEC	Annotated_lncRNA	chr5	140149156	140151487	-	1	2332	111
ENSMUST00000133160.2	ENSMUSG00000086680.2	Gm11592	antisense	Annotated_lncRNA	chr11	97280128	97282897	+	3	637	96
ENSMUST00000207005.1	ENSMUSG00000108737.1	RP23-349I9.14	TEC	Annotated_lncRNA	chr7	34250252	34251355	-	1	1104	147
ENSMUST00000195925.1	ENSMUSG00000104852.1	Gm43201	TEC	Annotated_lncRNA	chr5	45758275	45761690	-	1	3416	79
ENSMUST00000198296.1	ENSMUSG00000105656.1	Gm43017	sense_intronic	Annotated_lncRNA	chr5	3544037	3544788	+	1	752	150
ENSMUST00000159296.1	ENSMUSG00000090232.1	Gm16132	sense_intronic	Annotated_lncRNA	chr13	63376761	63381045	-	2	598	70
ENSMUST00000181710.1	ENSMUSG00000097134.1	1110002J07Rik	lincRNA	Annotated_lncRNA	chr10	66912489	66920258	-	4	2236	136
ENSMUST00000145803.7	ENSMUSG00000086370.8	Ftx	lincRNA	Annotated_lncRNA	chrX	103569568	103616863	-	12	2478	105
ENSMUST00000150749.1	ENSMUSG00000087213.2	2810408I11Rik	processed_transcript	Annotated_lncRNA	chr1	64679871	64690659	-	2	711	116
ENSMUST00000193447.1	ENSMUSG00000103043.1	Gm37306	lincRNA	Annotated_lncRNA	chr1	177467378	177476267	+	2	1233	91
ENSMUST00000186431.6	ENSMUSG00000072761.10	Gm6712	lincRNA	Annotated_lncRNA	chr17	17294443	17318104	+	4	526	139
ENSMUST00000182819.7	ENSMUSG00000098234.7	Snhg6	lincRNA	Annotated_lncRNA	chr1	9942023	9943223	-	3	816	68
ENSMUST00000201775.1	ENSMUSG00000106874.1	Gm20186	lincRNA	Annotated_lncRNA	chr6	18845910	18846763	-	2	737	103
ENSMUST00000192514.1	ENSMUSG00000102935.1	Gm38355	TEC	Annotated_lncRNA	chr12	85100778	85102347	-	1	1570	95
ENSMUST00000204262.1	ENSMUSG00000107749.1	RP23-322E20.6	TEC	Annotated_lncRNA	chr6	71276494	71279348	+	1	2855	77
ENSMUST00000205852.1	ENSMUSG00000108414.1	Snhg1	processed_transcript	Annotated_lncRNA	chr19	8724897	8726443	+	6	510	101
ENSMUST00000195720.1	ENSMUSG00000103591.1	Gm38365	TEC	Annotated_lncRNA	chr1	87897540	87900532	+	1	2993	98
ENSMUST00000180690.1	ENSMUSG00000096917.1	2500002B13Rik	lincRNA	Annotated_lncRNA	chr8	57488054	57508877	+	3	2618	125
ENSMUST00000202673.1	ENSMUSG00000106978.1	N4bp2os	processed_transcript	Annotated_lncRNA	chr5	65760991	65763866	-	2	699	77
ENSMUST00000138832.1	ENSMUSG00000086573.1	Gm15384	antisense	Annotated_lncRNA	chrX	75551117	75551824	+	2	486	143
ENSMUST00000201308.1	ENSMUSG00000107209.1	Gm42599	TEC	Annotated_lncRNA	chr5	74249148	74249616	-	1	469	61
ENSMUST00000159087.7	ENSMUSG00000072109.11	A530040E14Rik	antisense	Annotated_lncRNA	chr1	85106654	85113774	+	6	1248	184
ENSMUST00000171591.1	ENSMUSG00000091412.1	Gm2895	processed_transcript	Annotated_lncRNA	chr15	66969323	67013039	+	2	3194	263
ENSMUST00000201976.3	ENSMUSG00000106734.3	Gm20559	processed_transcript	Annotated_lncRNA	chr6	3334229	3346050	-	4	670	94
ENSMUST00000181820.1	ENSMUSG00000097690.1	4930505N22Rik	lincRNA	Annotated_lncRNA	chr19	45998137	46013386	+	2	945	101
ENSMUST00000181536.2	ENSMUSG00000096956.2	Snhg18	lincRNA	Annotated_lncRNA	chr15	32240565	32244662	-	2	1486	134
ENSMUST00000201771.1	ENSMUSG00000106702.1	Gm42846	antisense	Annotated_lncRNA	chr5	34173887	34174887	+	2	514	66
ENSMUST00000192184.1	ENSMUSG00000103543.1	Gm37669	TEC	Annotated_lncRNA	chr1	153443481	153444300	+	1	820	90
ENSMUST00000189445.1	ENSMUSG00000100760.1	Gm4035	lincRNA	Annotated_lncRNA	chr13	37421833	37424279	-	2	399	117
ENSMUST00000195553.1	ENSMUSG00000103443.1	Gm37132	TEC	Annotated_lncRNA	chr1	195079099	195081336	-	1	2238	100
ENSMUST00000137154.1	ENSMUSG00000085604.1	Dhx58os	antisense	Annotated_lncRNA	chr11	100687417	100697520	+	6	1594	113
ENSMUST00000138402.1	ENSMUSG00000085165.1	Gm12089	antisense	Annotated_lncRNA	chr11	29515086	29517355	+	2	428	57
ENSMUST00000204323.1	ENSMUSG00000107997.1	RP23-336I5.8	TEC	Annotated_lncRNA	chr6	129540221	129540912	+	1	692	72
ENSMUST00000133494.1	ENSMUSG00000086288.1	Gm15265	antisense	Annotated_lncRNA	chr3	94998800	95004446	-	3	551	81
ENSMUST00000067628.1	ENSMUSG00000054514.3	Atad3aos	antisense	Annotated_lncRNA	chr4	155761192	155762260	+	2	971	147
ENSMUST00000180550.1	ENSMUSG00000097748.1	Gm26533	lincRNA	Annotated_lncRNA	chr18	31781226	31789045	-	3	1790	169
ENSMUST00000134541.1	ENSMUSG00000086855.1	Gm13844	lincRNA	Annotated_lncRNA	chr6	31372895	31383877	+	3	581	100
ENSMUST00000166951.1	ENSMUSG00000090576.2	Gm17055	processed_transcript	Annotated_lncRNA	chr6	108656917	108659417	+	2	2232	141
ENSMUST00000186866.1	ENSMUSG00000099854.1	Gm28710	lincRNA	Annotated_lncRNA	chr5	16835914	16837658	+	3	489	163
ENSMUST00000180537.1	ENSMUSG00000096937.1	Gm10825	lincRNA	Annotated_lncRNA	chr10	22402883	22407470	+	2	4478	116
ENSMUST00000161483.7	ENSMUSG00000087331.8	1810021B22Rik	processed_transcript	Annotated_lncRNA	chr15	89071196	89075149	-	3	340	87
ENSMUST00000153654.8	ENSMUSG00000024845.17	Tmem134	processed_transcript	Annotated_lncRNA	chr19	4125989	4127739	+	3	330	93
ENSMUST00000128545.2	ENSMUSG00000085563.2	2210411M09Rik	antisense	Annotated_lncRNA	chr1	180952064	180958149	-	3	643	89
ENSMUST00000158561	ENSMUSG00000089186	Gm22948	misc_RNA	Annotated_lncRNA	chr10	40875640	40875882	-	1	243	70
ENSMUST00000155482.1	ENSMUSG00000087177.7	E130307A14Rik	processed_transcript	Annotated_lncRNA	chr10	39679016	39732006	-	2	2803	158
ENSMUST00000149128.2	ENSMUSG00000098302.1	Gm28039	processed_transcript	Annotated_lncRNA	chr5	106557946	106696571	-	3	254	84
ENSMUST00000185622.1	ENSMUSG00000099338.1	2810030D12Rik	lincRNA	Annotated_lncRNA	chr8	13200728	13207714	+	2	755	89
ENSMUST00000146985.1	ENSMUSG00000073073.4	Gm8098	processed_transcript	Annotated_lncRNA	chr11	30267464	30280491	+	2	1499	162
ENSMUST00000180533.7	ENSMUSG00000097021.7	4933433G15Rik	lincRNA	Annotated_lncRNA	chr9	75410184	75417709	+	4	1481	124
ENSMUST00000186011.1	ENSMUSG00000108621.1	Gm37494	lincRNA	Annotated_lncRNA	chr7	39552525	39565210	+	6	430	131
ENSMUST00000170933.1	ENSMUSG00000091985.1	Gm17354	lincRNA	Annotated_lncRNA	chr4	108633843	108637441	-	2	3039	115
ENSMUST00000145637.7	ENSMUSG00000085984.7	1700001G11Rik	processed_transcript	Annotated_lncRNA	chr14	66295335	66296940	-	4	759	111
ENSMUST00000117249.1	ENSMUSG00000053656.6	Dancr	processed_transcript	Annotated_lncRNA	chr5	74093083	74094336	+	2	1036	137
ENSMUST00000153523.1	ENSMUSG00000087382.7	Ctcflos	antisense	Annotated_lncRNA	chr2	173124749	173133204	+	3	3476	144
ENSMUST00000193532.1	ENSMUSG00000102964.1	9430034N14Rik	TEC	Annotated_lncRNA	chr1	156026223	156030007	-	1	3785	116
ENSMUST00000140646.1	ENSMUSG00000086291.1	Gm15513	sense_intronic	Annotated_lncRNA	chr5	34211810	34213802	-	2	1569	125
ENSMUST00000105610.2	ENSMUSG00000078489.2	Gm17106	processed_transcript	Annotated_lncRNA	chr16	32985854	33108601	-	2	459	102
ENSMUST00000128125.1	ENSMUSG00000074284.6	Gm10658	processed_transcript	Annotated_lncRNA	chr9	57056630	57071807	-	3	1241	70
ENSMUST00000123850.7	ENSMUSG00000087174.7	5530601H04Rik	processed_transcript	Annotated_lncRNA	chrX	105062846	105070104	-	5	630	108
ENSMUST00000206873.1	ENSMUSG00000108617.1	RP23-142A14.9	antisense	Annotated_lncRNA	chr7	127031468	127035291	+	2	598	124
ENSMUST00000199465.1	ENSMUSG00000105990.1	Gm43307	TEC	Annotated_lncRNA	chr3	159875846	159878216	+	1	2371	109
ENSMUST00000182656.7	ENSMUSG00000090386.9	Mir99ahg	processed_transcript	Annotated_lncRNA	chr16	77236317	77598423	+	8	2269	75
ENSMUST00000182516.1	ENSMUSG00000098196.1	Gm26964	lincRNA	Annotated_lncRNA	chr11	61865475	61867639	+	2	832	98
ENSMUST00000148655.1	ENSMUSG00000085559.1	Gm11959	lincRNA	Annotated_lncRNA	chr11	4274089	4281931	+	3	723	121
ENSMUST00000180823.1	ENSMUSG00000097376.1	Gm8705	lincRNA	Annotated_lncRNA	chr15	38243160	38244976	-	2	812	222
ENSMUST00000181788.1	ENSMUSG00000097194.1	9330175E14Rik	lincRNA	Annotated_lncRNA	chr8	94433127	94435105	-	3	1540	125
ENSMUST00000180686.1	ENSMUSG00000097917.1	Gm26839	lincRNA	Annotated_lncRNA	chr12	99563841	99620038	+	4	842	69
ENSMUST00000140807.8	ENSMUSG00000087047.8	1700110K17Rik	processed_transcript	Annotated_lncRNA	chr9	40323426	40343564	+	3	737	104
ENSMUST00000182046.1	ENSMUSG00000098120.1	Gm5914	lincRNA	Annotated_lncRNA	chr8	105624350	105637485	-	2	332	110
ENSMUST00000186472.1	ENSMUSG00000100680.1	1810044D09Rik	lincRNA	Annotated_lncRNA	chr6	91440987	91441755	+	2	486	92
ENSMUST00000148530.2	ENSMUSG00000085396.7	Firre	processed_transcript	Annotated_lncRNA	chrX	50615511	50635303	-	6	716	130
ENSMUST00000199690.1	ENSMUSG00000104973.1	A530041M06Rik	sense_intronic	Annotated_lncRNA	chr3	104499320	104501607	-	1	2288	89
ENSMUST00000149741.1	ENSMUSG00000087016.1	Gm15979	sense_intronic	Annotated_lncRNA	chr4	135430126	135430841	-	2	590	71
ENSMUST00000145163.1	ENSMUSG00000085179.1	Gm13645	processed_transcript	Annotated_lncRNA	chr4	152352198	152353641	-	2	699	111
ENSMUST00000186748.1	ENSMUSG00000100552.1	Gm29019	lincRNA	Annotated_lncRNA	chr15	82982784	82987712	-	2	287	63
ENSMUST00000122806.1	ENSMUSG00000085760.1	Gm14302	antisense	Annotated_lncRNA	chr2	164459896	164460955	-	3	382	118
ENSMUST00000192285.1	ENSMUSG00000104245.1	Gm38155	antisense	Annotated_lncRNA	chr1	187344970	187377469	-	2	2763	121
ENSMUST00000150265.1	ENSMUSG00000086494.1	2210417A02Rik	lincRNA	Annotated_lncRNA	chr5	148741840	148743139	+	2	550	81
ENSMUST00000144260.7	ENSMUSG00000054006.14	D630008O14Rik	antisense	Annotated_lncRNA	chr1	106541943	106558992	+	3	1568	114
ENSMUST00000144612.7	ENSMUSG00000087380.7	2210408F21Rik	processed_transcript	Annotated_lncRNA	chr6	31220351	31337247	+	6	450	148
ENSMUST00000192037.1	ENSMUSG00000102845.1	Gm38033	antisense	Annotated_lncRNA	chr1	36527534	36528237	-	2	269	60
ENSMUST00000143129.1	ENSMUSG00000073274.4	Gm14636	processed_transcript	Annotated_lncRNA	chrX	19156981	19167232	-	3	2279	113
ENSMUST00000148585.7	ENSMUSG00000079671.8	2610203C22Rik	processed_transcript	Annotated_lncRNA	chr1	9600413	9631144	-	3	3475	120
ENSMUST00000198013.1	ENSMUSG00000105460.1	Gm42671	TEC	Annotated_lncRNA	chr3	95588971	95590574	+	1	1604	72
ENSMUST00000174467.1	ENSMUSG00000092564.1	BC051226	antisense	Annotated_lncRNA	chr17	33908182	33909209	-	2	462	98
ENSMUST00000195692.1	ENSMUSG00000103972.1	Gm37466	TEC	Annotated_lncRNA	chr16	77381950	77382601	+	1	652	159
ENSMUST00000193264.1	ENSMUSG00000102715.1	Gm6209	processed_transcript	Annotated_lncRNA	chr3	50579740	50584376	-	2	2275	120
ENSMUST00000136053.7	ENSMUSG00000087060.7	Eldr	processed_transcript	Annotated_lncRNA	chr11	16935629	16951282	-	5	747	133
ENSMUST00000200537.1	ENSMUSG00000104917.1	Gm43289	TEC	Annotated_lncRNA	chr5	65430106	65431580	-	1	1475	156
ENSMUST00000181842.1	ENSMUSG00000097559.1	D430018E03Rik	sense_intronic	Annotated_lncRNA	chr5	142874077	142878373	-	2	3832	255
ENSMUST00000174415.1	ENSMUSG00000086938.8	4930481A15Rik	antisense	Annotated_lncRNA	chr19	5406740	5415021	+	2	354	64
ENSMUST00000194761.1	ENSMUSG00000103222.1	Gm37729	TEC	Annotated_lncRNA	chr1	160985758	160986929	+	1	1172	127
ENSMUST00000181167.1	ENSMUSG00000097534.1	Gm16675	lincRNA	Annotated_lncRNA	chr8	46730972	46739515	-	3	1317	95
ENSMUST00000193207.1	ENSMUSG00000102225.1	Gm37983	TEC	Annotated_lncRNA	chr9	72315131	72317136	+	1	2006	65
ENSMUST00000199264.4	ENSMUSG00000097908.7	4933404O12Rik	lincRNA	Annotated_lncRNA	chr5	136919181	136933766	+	5	803	117
ENSMUST00000172522.7	ENSMUSG00000092545.7	Gm20319	processed_transcript	Annotated_lncRNA	chr16	26714446	26755491	-	3	771	173
ENSMUST00000194105.1	ENSMUSG00000104302.1	Gm36975	antisense	Annotated_lncRNA	chr1	160264324	160443072	+	5	1828	114
ENSMUST00000206056.1	ENSMUSG00000108643.1	RP23-44G8.1	TEC	Annotated_lncRNA	chr7	80603239	80603783	-	1	545	112
ENSMUST00000145400.7	ENSMUSG00000074466.12	Gm15417	antisense	Annotated_lncRNA	chr3	89391850	89398224	+	2	923	143
ENSMUST00000205011.1	ENSMUSG00000107406.1	RP23-402P24.5	antisense	Annotated_lncRNA	chr6	71543192	71544114	-	2	541	78
ENSMUST00000205557.1	ENSMUSG00000108460.1	RP23-256J14.2	TEC	Annotated_lncRNA	chr7	79299025	79302926	+	1	3902	143
ENSMUST00000181230.1	ENSMUSG00000097074.1	4833428L15Rik	lincRNA	Annotated_lncRNA	chr9	45416626	45431232	-	5	1259	110
ENSMUST00000125853.1	ENSMUSG00000086976.1	Gm12316	antisense	Annotated_lncRNA	chr11	70611212	70613211	-	2	406	68
ENSMUST00000181224.1	ENSMUSG00000097415.2	AU020206	lincRNA	Annotated_lncRNA	chr7	75769762	75782099	-	3	656	126
ENSMUST00000144085.2	ENSMUSG00000096299.3	Gm21814	lincRNA	Annotated_lncRNA	chr6	149582012	149583656	+	3	291	97
ENSMUST00000205547.1	ENSMUSG00000108584.1	RP23-190H11.11	sense_overlapping	Annotated_lncRNA	chr6	91522409	91532379	+	4	600	80
ENSMUST00000135451.1	ENSMUSG00000087703.1	Gm15650	antisense	Annotated_lncRNA	chr5	35722555	35724485	+	4	770	211
ENSMUST00000171173.1	ENSMUSG00000078143.3	Gm17344	antisense	Annotated_lncRNA	chr8	109861725	109868455	-	2	1159	81
ENSMUST00000181222.6	ENSMUSG00000097439.6	Gm16754	processed_transcript	Annotated_lncRNA	chr9	21225371	21232639	+	3	2077	151
ENSMUST00000184655.3	ENSMUSG00000101970.6	1810026B05Rik	processed_transcript	Annotated_lncRNA	chr7	73555146	73558386	-	3	602	122
ENSMUST00000144705.7	ENSMUSG00000086290.8	Snhg12	lincRNA	Annotated_lncRNA	chr4	132308678	132311022	+	4	933	95
ENSMUST00000202605.1	ENSMUSG00000107142.1	4930566F21Rik	antisense	Annotated_lncRNA	chr5	31486629	31487948	-	2	420	140
ENSMUST00000181743.1	ENSMUSG00000097862.1	Gm26859	lincRNA	Annotated_lncRNA	chr19	10389130	10391735	-	2	1852	201
ENSMUST00000182865.1	ENSMUSG00000097032.2	4930539J05Rik	antisense	Annotated_lncRNA	chr3	135436209	135438665	-	3	511	102
ENSMUST00000202607.1	ENSMUSG00000107288.1	Gm42903	lincRNA	Annotated_lncRNA	chr5	115349130	115353155	+	2	481	116
ENSMUST00000203780.2	ENSMUSG00000097354.7	2310001H17Rik	lincRNA	Annotated_lncRNA	chr6	129232623	129238725	-	3	1402	130
ENSMUST00000188318.1	ENSMUSG00000100605.1	Gm29243	lincRNA	Annotated_lncRNA	chr8	34216859	34226145	+	4	418	87
ENSMUST00000180653.2	ENSMUSG00000097525.2	Platr31	antisense	Annotated_lncRNA	chr6	127100297	127110467	+	3	1466	193
ENSMUST00000164379.1	ENSMUSG00000090965.1	Gm17203	lincRNA	Annotated_lncRNA	chr19	59896241	59901062	-	2	4017	91
ENSMUST00000182109.1	ENSMUSG00000097990.1	Gm19557	antisense	Annotated_lncRNA	chr19	47512982	47516578	+	3	2765	159
ENSMUST00000193333.1	ENSMUSG00000103596.1	Gm37354	TEC	Annotated_lncRNA	chr1	33922455	33924838	+	1	2384	102
ENSMUST00000144719.7	ENSMUSG00000039545.15	Ppp1r3fos	antisense	Annotated_lncRNA	chrX	7573600	7581015	+	3	3455	188
ENSMUST00000181232.1	ENSMUSG00000097757.1	Gm17518	lincRNA	Annotated_lncRNA	chr16	90727512	90729120	+	2	1346	114
ENSMUST00000188328.1	ENSMUSG00000073147.3	5031425E22Rik	lincRNA	Annotated_lncRNA	chr5	23399780	23433336	-	5	828	138
ENSMUST00000152784.7	ENSMUSG00000085175.7	Gm11423	antisense	Annotated_lncRNA	chr11	82779601	82781042	-	3	686	97
ENSMUST00000181119.1	ENSMUSG00000097294.1	Gm26888	lincRNA	Annotated_lncRNA	chr11	119151651	119156994	+	2	3683	147
ENSMUST00000181292.1	ENSMUSG00000097337.1	Gm26606	lincRNA	Annotated_lncRNA	chr4	123898633	123904842	-	2	2439	153
ENSMUST00000148576.1	ENSMUSG00000086103.1	Gm11832	antisense	Annotated_lncRNA	chr4	11611139	11615007	-	3	432	108
ENSMUST00000180730.2	ENSMUSG00000097493.3	9930014A18Rik	processed_transcript	Annotated_lncRNA	chr15	60822271	60828650	+	3	3074	316
ENSMUST00000141846.1	ENSMUSG00000086350.1	B230369F24Rik	antisense	Annotated_lncRNA	chr1	178313328	178318549	-	2	2560	124
ENSMUST00000142815.1	ENSMUSG00000085408.1	C530005A16Rik	processed_transcript	Annotated_lncRNA	chr4	116589733	116597630	-	3	2436	132
ENSMUST00000157290	ENSMUSG00000087915	Gm24909	misc_RNA	Annotated_lncRNA	chr7	13338830	13339109	+	1	280	57
ENSMUST00000179676.1	ENSMUSG00000093858.1	Gm19967	sense_intronic	Annotated_lncRNA	chr11	70864660	70872754	+	2	2138	104
ENSMUST00000171098.1	ENSMUSG00000092134.1	Gm17089	antisense	Annotated_lncRNA	chr6	134233158	134243711	-	4	1394	134
ENSMUST00000159618.1	ENSMUSG00000090031.2	4732440D04Rik	antisense	Annotated_lncRNA	chr1	6213293	6214590	-	2	413	132
ENSMUST00000181940.1	ENSMUSG00000097471.7	5830432E09Rik	lincRNA	Annotated_lncRNA	chr7	135648457	135652314	-	3	1494	127
ENSMUST00000181107.1	ENSMUSG00000097736.7	9530059O14Rik	lincRNA	Annotated_lncRNA	chr9	122572501	122580647	+	2	3978	115
ENSMUST00000174756.1	ENSMUSG00000092395.1	Gm20463	antisense	Annotated_lncRNA	chr17	34601151	34601576	+	2	366	90
ENSMUST00000181498.1	ENSMUSG00000097397.1	Gm16861	lincRNA	Annotated_lncRNA	chr16	4935048	4939585	-	3	1647	206
ENSMUST00000147359.1	ENSMUSG00000087122.1	4930403D09Rik	antisense	Annotated_lncRNA	chr11	34299707	34308113	+	2	635	83
ENSMUST00000204851.1	ENSMUSG00000108046.1	RP23-318B18.1	TEC	Annotated_lncRNA	chr6	15811323	15813058	+	1	1736	128
ENSMUST00000170849.7	ENSMUSG00000090386.9	Mir99ahg	processed_transcript	Annotated_lncRNA	chr16	77329259	77598444	+	5	2176	83
ENSMUST00000181206.1	ENSMUSG00000096959.1	4930509G22Rik	lincRNA	Annotated_lncRNA	chr16	11178176	11192292	+	4	2481	145
ENSMUST00000146560.8	ENSMUSG00000085287.8	4833418N02Rik	lincRNA	Annotated_lncRNA	chr17	87274921	87282814	-	5	1495	199
ENSMUST00000153581.1	ENSMUSG00000085438.1	1700020I14Rik	lincRNA	Annotated_lncRNA	chr2	119594303	119607502	+	3	8300	119
ENSMUST00000132564.1	ENSMUSG00000086480.1	Gm15287	antisense	Annotated_lncRNA	chr13	111725517	111735124	+	2	751	141
ENSMUST00000181109.1	ENSMUSG00000097792.1	Gm27042	lincRNA	Annotated_lncRNA	chr19	40589435	40594862	+	3	1097	85
ENSMUST00000192346.1	ENSMUSG00000103569.1	Gm38067	TEC	Annotated_lncRNA	chr1	131914529	131916439	+	1	1911	122
ENSMUST00000181164.7	ENSMUSG00000097277.7	2900076A07Rik	lincRNA	Annotated_lncRNA	chr7	81523571	81529438	+	3	399	66
ENSMUST00000181517.7	ENSMUSG00000097354.7	2310001H17Rik	lincRNA	Annotated_lncRNA	chr6	129212736	129233974	-	3	3981	99
ENSMUST00000127129.7	ENSMUSG00000085622.8	3110056K07Rik	antisense	Annotated_lncRNA	chr12	70991615	71015596	-	4	722	95
ENSMUST00000198885.1	ENSMUSG00000104568.1	Gm43255	antisense	Annotated_lncRNA	chr3	36203289	36205623	+	2	1437	104
ENSMUST00000181125.1	ENSMUSG00000097410.1	Gm26668	lincRNA	Annotated_lncRNA	chr11	102863337	103075903	+	2	3635	110
ENSMUST00000192316.1	ENSMUSG00000103948.1	4930594C11Rik	TEC	Annotated_lncRNA	chr1	37485851	37488605	-	1	2755	157
ENSMUST00000162890.1	ENSMUSG00000089889.2	0610040B10Rik	antisense	Annotated_lncRNA	chr5	143329327	143332701	+	3	600	108
ENSMUST00000198021.1	ENSMUSG00000106202.1	Gm43727	sense_intronic	Annotated_lncRNA	chr5	5304356	5307002	-	1	2647	118
ENSMUST00000196451.1	ENSMUSG00000104903.1	Gm43707	sense_intronic	Annotated_lncRNA	chr3	144493986	144497172	-	1	3187	90
ENSMUST00000192348.1	ENSMUSG00000103867.1	9630010A21Rik	TEC	Annotated_lncRNA	chr1	195013746	195016448	+	1	2703	86
ENSMUST00000131370.2	ENSMUSG00000087667.8	Gm13381	antisense	Annotated_lncRNA	chr2	28562528	28576698	+	3	456	110
ENSMUST00000148641.1	ENSMUSG00000085039.2	Gm15927	processed_transcript	Annotated_lncRNA	chr7	3632114	3644636	-	5	1788	102
ENSMUST00000071101.7	ENSMUSG00000056771.7	Gm10010	lincRNA	Annotated_lncRNA	chr6	128187818	128200623	-	2	2346	121
ENSMUST00000158457	ENSMUSG00000089082	Gm24860	misc_RNA	Annotated_lncRNA	chr9	111244592	111244867	-	1	276	76
ENSMUST00000186858.1	ENSMUSG00000097564.2	C430014B12Rik	processed_transcript	Annotated_lncRNA	chr1	82719911	82725169	-	2	657	134
ENSMUST00000197075.1	ENSMUSG00000104795.1	Gm42783	TEC	Annotated_lncRNA	chr3	96724526	96725320	-	1	795	108
ENSMUST00000181139.1	ENSMUSG00000097777.7	Gm16794	antisense	Annotated_lncRNA	chr9	95945669	95955399	-	2	1204	118
ENSMUST00000159731.1	ENSMUSG00000078247.3	Airn	antisense	Annotated_lncRNA	chr17	12741398	12830151	+	3	435	73
ENSMUST00000157601	ENSMUSG00000088226	Gm22596	misc_RNA	Annotated_lncRNA	chr2	164761659	164761974	+	1	316	59
ENSMUST00000159488.1	ENSMUSG00000089757.1	Gm16334	processed_transcript	Annotated_lncRNA	chr4	152418283	152421834	-	3	694	145
ENSMUST00000174738.1	ENSMUSG00000092405.1	Gm20402	antisense	Annotated_lncRNA	chr3	52268435	52269435	-	2	687	154
ENSMUST00000133302.7	ENSMUSG00000087177.7	E130307A14Rik	processed_transcript	Annotated_lncRNA	chr10	39622698	39732001	-	4	438	95
ENSMUST00000190491.1	ENSMUSG00000101695.1	1700094J05Rik	antisense	Annotated_lncRNA	chr10	76389015	76401507	+	5	997	182
ENSMUST00000148776.1	ENSMUSG00000086477.1	Gm15506	lincRNA	Annotated_lncRNA	chr7	98682336	98702928	-	4	1133	119
ENSMUST00000180511.1	ENSMUSG00000097444.1	Gm10489	lincRNA	Annotated_lncRNA	chrX	10707176	10717242	-	2	1466	126
ENSMUST00000200130.1	ENSMUSG00000104897.1	Gm43203	TEC	Annotated_lncRNA	chr3	35845342	35845899	+	1	558	71
ENSMUST00000133467.2	ENSMUSG00000086429.9	Gt(ROSA)26Sor	antisense	Annotated_lncRNA	chr6	113067659	113077177	-	3	412	82
ENSMUST00000200021.1	ENSMUSG00000105361.1	Yam1	lincRNA	Annotated_lncRNA	chr17	39847113	39848035	-	1	923	124
ENSMUST00000199268.1	ENSMUSG00000105085.1	Gm42567	antisense	Annotated_lncRNA	chr3	133545097	133585053	+	3	352	57
ENSMUST00000194205.1	ENSMUSG00000102970.1	Gm37349	TEC	Annotated_lncRNA	chr1	191597647	191598270	+	1	624	78
ENSMUST00000181501.2	ENSMUSG00000097842.2	9330104G04Rik	lincRNA	Annotated_lncRNA	chr7	16871347	16874886	-	2	2242	125
ENSMUST00000139055.1	ENSMUSG00000085696.8	Hoxaas3	antisense	Annotated_lncRNA	chr6	52175217	52193020	+	2	575	84
ENSMUST00000127441.1	ENSMUSG00000084797.1	Gm14321	lincRNA	Annotated_lncRNA	chr2	167777536	167782126	+	4	632	122
ENSMUST00000192914.1	ENSMUSG00000104140.1	Gm37140	TEC	Annotated_lncRNA	chr1	97878382	97880065	-	1	1684	78
ENSMUST00000180772.1	ENSMUSG00000097358.1	Gm26773	lincRNA	Annotated_lncRNA	chr14	118107831	118117100	+	3	2868	129
ENSMUST00000205110.1	ENSMUSG00000108034.1	RP23-130D15.6	antisense	Annotated_lncRNA	chr6	125010173	125049851	-	4	363	81
ENSMUST00000068704.11	ENSMUSG00000090386.9	Mir99ahg	processed_transcript	Annotated_lncRNA	chr16	77500216	77598531	+	5	2858	178
ENSMUST00000160698.1	ENSMUSG00000089647.1	Gm2245	antisense	Annotated_lncRNA	chr15	6604341	6654303	-	7	3376	97
ENSMUST00000202583.1	ENSMUSG00000106674.1	Gm43153	lincRNA	Annotated_lncRNA	chr5	149641610	149647790	+	2	299	49
ENSMUST00000202206.1	ENSMUSG00000107225.1	Gm43637	TEC	Annotated_lncRNA	chr5	117130323	117133248	+	1	2926	241
ENSMUST00000174811.1	ENSMUSG00000092353.1	Gm20539	processed_transcript	Annotated_lncRNA	chr2	18742715	18760862	-	5	1384	83
ENSMUST00000169981.1	ENSMUSG00000090327.1	Gm17111	antisense	Annotated_lncRNA	chr12	110664892	110665408	-	2	411	67
ENSMUST00000206896.1	ENSMUSG00000108321.1	RP23-362F15.1	antisense	Annotated_lncRNA	chr7	80751822	80758612	+	3	635	100
ENSMUST00000192646.1	ENSMUSG00000103151.1	Gm38292	TEC	Annotated_lncRNA	chr9	32477333	32480377	-	1	3045	187
ENSMUST00000154946.1	ENSMUSG00000085908.1	Gm14209	sense_intronic	Annotated_lncRNA	chr2	135669453	135670425	+	2	462	111
ENSMUST00000137349.1	ENSMUSG00000087515.1	Gm13554	antisense	Annotated_lncRNA	chr2	26059010	26060275	+	2	477	125
ENSMUST00000173523.1	ENSMUSG00000092341.2	Malat1	lincRNA	Annotated_lncRNA	chr19	5801943	5802640	-	2	656	80
ENSMUST00000191702.1	ENSMUSG00000103467.1	Gm38245	TEC	Annotated_lncRNA	chr1	189913339	189915959	-	1	2621	103
ENSMUST00000151101.1	ENSMUSG00000085695.1	Gm15243	antisense	Annotated_lncRNA	chrX	160527501	160533045	-	2	382	76
ENSMUST00000190224.1	ENSMUSG00000100455.1	Gm29170	sense_intronic	Annotated_lncRNA	chr1	143777642	143781307	+	1	3666	134
ENSMUST00000196744.1	ENSMUSG00000104528.1	Gm43314	TEC	Annotated_lncRNA	chr3	157894961	157897191	-	1	2231	131
ENSMUST00000149452.1	ENSMUSG00000084998.1	Gm16279	antisense	Annotated_lncRNA	chr17	35896946	35912215	+	5	2945	121
ENSMUST00000200848.1	ENSMUSG00000106946.1	Gm42856	TEC	Annotated_lncRNA	chr6	24657518	24660369	-	1	2852	89
ENSMUST00000154192.1	ENSMUSG00000086806.1	Gm13054	antisense	Annotated_lncRNA	chr4	148001091	148004014	-	3	820	160
ENSMUST00000187773.1	ENSMUSG00000102112.1	1810041H14Rik	antisense	Annotated_lncRNA	chr14	121876811	121878504	-	2	416	75
ENSMUST00000147130.1	ENSMUSG00000087232.1	Gm14764	antisense	Annotated_lncRNA	chrX	85744348	85749764	+	2	313	94
ENSMUST00000204451.1	ENSMUSG00000108004.1	RP23-203F1.2	TEC	Annotated_lncRNA	chr6	53667770	53669983	+	1	2214	148
ENSMUST00000124795.1	ENSMUSG00000087519.8	AV039307	processed_transcript	Annotated_lncRNA	chr2	120850717	120866689	+	4	1133	120
ENSMUST00000186838.1	ENSMUSG00000054622.4	D730045B01Rik	lincRNA	Annotated_lncRNA	chr5	151367720	151428210	-	2	1543	175
ENSMUST00000143999.7	ENSMUSG00000085396.7	Firre	processed_transcript	Annotated_lncRNA	chrX	50615395	50635321	-	5	720	136
ENSMUST00000183752.1	ENSMUSG00000098534.1	Gm27167	lincRNA	Annotated_lncRNA	chr8	86902453	86919422	+	3	511	70
ENSMUST00000137941.1	ENSMUSG00000063714.15	Sp3os	antisense	Annotated_lncRNA	chr2	72987241	72988607	+	2	628	102
ENSMUST00000139636.1	ENSMUSG00000073236.4	2500004C02Rik	processed_transcript	Annotated_lncRNA	chr2	153342635	153346073	-	2	427	83
ENSMUST00000181448.2	ENSMUSG00000097177.7	9330159M07Rik	processed_transcript	Annotated_lncRNA	chr9	88857232	88858870	-	5	602	72
ENSMUST00000129980.7	ENSMUSG00000087396.7	4933407K13Rik	processed_transcript	Annotated_lncRNA	chrX	75726369	75755601	-	4	1243	69
ENSMUST00000129723.1	ENSMUSG00000085830.1	Grin1os	antisense	Annotated_lncRNA	chr2	25291220	25298925	+	4	2891	293
ENSMUST00000203645.1	ENSMUSG00000108101.1	RP23-14P17.5	sense_intronic	Annotated_lncRNA	chr6	48045548	48045955	-	2	233	63
ENSMUST00000153728.7	ENSMUSG00000087017.7	4930417H01Rik	processed_transcript	Annotated_lncRNA	chr2	122704234	122720597	+	5	424	55
ENSMUST00000204008.2	ENSMUSG00000097048.7	1600020E01Rik	antisense	Annotated_lncRNA	chr6	86526247	86564449	+	6	713	73
ENSMUST00000139025.1	ENSMUSG00000085132.1	Gm12265	antisense	Annotated_lncRNA	chr11	60240810	60241930	+	2	468	81
ENSMUST00000180408.1	ENSMUSG00000096957.1	E230013L22Rik	lincRNA	Annotated_lncRNA	chr8	11477929	11480241	+	2	1856	193
ENSMUST00000166902.1	ENSMUSG00000090861.1	Arf4os	antisense	Annotated_lncRNA	chr14	26628407	26638183	-	2	566	154
ENSMUST00000154194.1	ENSMUSG00000085614.1	1700123M08Rik	processed_transcript	Annotated_lncRNA	chr4	11966565	11994280	+	2	535	80
ENSMUST00000181018.1	ENSMUSG00000097921.1	Gm26576	lincRNA	Annotated_lncRNA	chr10	66920902	66923599	+	2	1766	175
ENSMUST00000181565.1	ENSMUSG00000097423.1	Gm26522	lincRNA	Annotated_lncRNA	chr7	88278787	88283529	-	2	1555	115
ENSMUST00000183333.7	ENSMUSG00000090386.9	Mir99ahg	processed_transcript	Annotated_lncRNA	chr16	77236317	77363679	+	4	3422	101
ENSMUST00000192062.1	ENSMUSG00000104113.1	Gm37292	TEC	Annotated_lncRNA	chr7	31208357	31209114	+	1	758	113
ENSMUST00000124376.1	ENSMUSG00000086331.1	Gm16310	sense_intronic	Annotated_lncRNA	chr16	92094568	92096490	+	2	960	83
ENSMUST00000182590.1	ENSMUSG00000098024.1	Gm27003	antisense	Annotated_lncRNA	chr2	126675916	126683805	+	2	497	65
ENSMUST00000147235.1	ENSMUSG00000086382.1	Chrna1os	antisense	Annotated_lncRNA	chr2	73584860	73589208	+	2	493	99
ENSMUST00000181043.7	ENSMUSG00000097098.7	9330111N05Rik	lincRNA	Annotated_lncRNA	chr13	80962888	81126424	+	3	2449	113
ENSMUST00000181519.1	ENSMUSG00000097138.1	Gm26625	lincRNA	Annotated_lncRNA	chr6	47546666	47551704	+	2	2538	118
ENSMUST00000194969.1	ENSMUSG00000102782.1	Gm37625	TEC	Annotated_lncRNA	chr1	128084460	128089331	-	1	4872	618
ENSMUST00000083874	ENSMUSG00000065808	Gm23037	misc_RNA	Annotated_lncRNA	chr17	46403875	46404198	+	1	324	81
ENSMUST00000127006.1	ENSMUSG00000085596.1	Gm11476	processed_transcript	Annotated_lncRNA	chr2	167553314	167607845	+	4	2019	167
ENSMUST00000137539.7	ENSMUSG00000085287.8	4833418N02Rik	lincRNA	Annotated_lncRNA	chr17	87274886	87281693	-	4	1820	199
ENSMUST00000190541.1	ENSMUSG00000051074.4	4930579K19Rik	processed_transcript	Annotated_lncRNA	chr9	98562229	98563592	-	2	632	133
ENSMUST00000187415.1	ENSMUSG00000100183.1	Gm28512	sense_intronic	Annotated_lncRNA	chr1	153750682	153751547	+	2	762	98
ENSMUST00000181871.1	ENSMUSG00000097080.7	1700086O06Rik	lincRNA	Annotated_lncRNA	chr18	38238405	38250198	-	4	1564	123
ENSMUST00000151512.1	ENSMUSG00000086873.1	Gm15672	processed_transcript	Annotated_lncRNA	chr5	139147576	139150693	-	2	1354	234
ENSMUST00000177248.1	ENSMUSG00000093483.1	AA465934	processed_transcript	Annotated_lncRNA	chr11	83291728	83292291	+	2	431	56
ENSMUST00000180390.1	ENSMUSG00000073437.10	D330041H03Rik	processed_transcript	Annotated_lncRNA	chr17	24412035	24414542	-	3	411	76
ENSMUST00000182232.7	ENSMUSG00000097195.8	Snhg5	processed_transcript	Annotated_lncRNA	chr9	88521050	88522929	-	6	781	107
ENSMUST00000093873.8	ENSMUSG00000070315.11	4930581F22Rik	processed_transcript	Annotated_lncRNA	chr9	35116728	35130922	+	6	2402	160
ENSMUST00000187312.1	ENSMUSG00000100985.1	Gm10640	antisense	Annotated_lncRNA	chr7	31155668	31163550	+	3	496	87
ENSMUST00000180871.1	ENSMUSG00000097896.1	Gm26800	lincRNA	Annotated_lncRNA	chr16	57280890	57281496	+	2	349	80
ENSMUST00000177278.1	ENSMUSG00000093559.1	Gm20705	sense_intronic	Annotated_lncRNA	chr6	99384607	99388499	-	2	1921	105
ENSMUST00000193915.1	ENSMUSG00000102844.1	Gm38034	TEC	Annotated_lncRNA	chr3	52282241	52284309	+	1	2069	151
ENSMUST00000124842.7	ENSMUSG00000085396.7	Firre	processed_transcript	Annotated_lncRNA	chrX	50555744	50635261	-	7	1145	173
ENSMUST00000177043.1	ENSMUSG00000093629.1	Prox2os	antisense	Annotated_lncRNA	chr12	85086374	85088228	+	2	1133	132
ENSMUST00000186610.6	ENSMUSG00000097709.7	2810429I04Rik	lincRNA	Annotated_lncRNA	chr13	3478304	3489263	+	4	630	89
ENSMUST00000197936.1	ENSMUSG00000105514.1	Gm42913	TEC	Annotated_lncRNA	chr5	114115829	114117681	+	1	1853	109
ENSMUST00000146195.1	ENSMUSG00000063714.15	Sp3os	antisense	Annotated_lncRNA	chr2	72979516	72988546	+	3	364	118
ENSMUST00000131222.1	ENSMUSG00000085829.1	Gm4285	antisense	Annotated_lncRNA	chr14	75843379	75844964	-	3	902	109
ENSMUST00000181418.1	ENSMUSG00000097392.2	D930016D06Rik	lincRNA	Annotated_lncRNA	chr5	104540571	104552074	+	3	1986	114
ENSMUST00000156285.1	ENSMUSG00000086107.1	Gm16312	antisense	Annotated_lncRNA	chr19	4000758	4001232	-	2	362	62
ENSMUST00000181960.1	ENSMUSG00000097290.7	1300002E11Rik	lincRNA	Annotated_lncRNA	chr16	21794362	21809037	+	3	571	113
ENSMUST00000159031.1	ENSMUSG00000089755.1	0610012D04Rik	antisense	Annotated_lncRNA	chr17	87362239	87364462	-	2	531	90
ENSMUST00000180983.1	ENSMUSG00000097277.7	2900076A07Rik	lincRNA	Annotated_lncRNA	chr7	81528777	81529590	+	2	598	81
ENSMUST00000181962.1	ENSMUSG00000097077.1	Gm16712	lincRNA	Annotated_lncRNA	chr17	55954771	55959381	-	3	1960	125
ENSMUST00000191764.1	ENSMUSG00000103822.1	6030460B20Rik	TEC	Annotated_lncRNA	chr1	60353119	60354176	+	1	1058	65
ENSMUST00000196770.1	ENSMUSG00000105472.1	Gm43024	sense_intronic	Annotated_lncRNA	chr3	99144603	99148954	+	1	4352	101
ENSMUST00000204577.1	ENSMUSG00000107546.1	RP23-348K12.3	antisense	Annotated_lncRNA	chr6	73012043	73020360	+	3	3513	153
ENSMUST00000143099.1	ENSMUSG00000043340.3	6530409C15Rik	antisense	Annotated_lncRNA	chr6	28215555	28260862	+	2	631	120
ENSMUST00000186106.1	ENSMUSG00000102084.1	Gm29638	lincRNA	Annotated_lncRNA	chr7	12959299	12961887	+	2	371	59
ENSMUST00000181729.1	ENSMUSG00000097413.1	A830052D11Rik	lincRNA	Annotated_lncRNA	chr18	32359057	32378284	-	3	1130	117
ENSMUST00000183645.1	ENSMUSG00000098439.1	Hm629797	sense_intronic	Annotated_lncRNA	chr8	85994245	85996642	+	1	2398	95
ENSMUST00000180863.1	ENSMUSG00000097815.1	Gm26809	lincRNA	Annotated_lncRNA	chr6	18844220	18847360	+	3	2981	123
ENSMUST00000183317.7	ENSMUSG00000097993.7	Ptprv	processed_transcript	Annotated_lncRNA	chr1	135108498	135132594	-	37	6108	895
ENSMUST00000181424.1	ENSMUSG00000097262.1	4933416M07Rik	lincRNA	Annotated_lncRNA	chr8	27142910	27149671	+	4	1485	124
ENSMUST00000194583.1	ENSMUSG00000102885.1	Gm37280	lincRNA	Annotated_lncRNA	chr1	177589021	177594522	-	2	375	73
ENSMUST00000195000.1	ENSMUSG00000104042.1	Gm37564	TEC	Annotated_lncRNA	chrX	42147988	42150181	-	2	330	102
ENSMUST00000158850	ENSMUSG00000089475	Gm25363	misc_RNA	Annotated_lncRNA	chr5	24820593	24820837	-	1	245	61
ENSMUST00000204652.1	ENSMUSG00000107633.1	RP24-127M20.6	TEC	Annotated_lncRNA	chr6	128862549	128865194	-	1	2646	83
ENSMUST00000195727.1	ENSMUSG00000104000.1	Gm38335	lincRNA	Annotated_lncRNA	chr3	10022311	10025539	-	2	1789	129
ENSMUST00000180869.1	ENSMUSG00000097784.1	A430105J06Rik	lincRNA	Annotated_lncRNA	chr1	186749396	186752921	+	2	1275	91
ENSMUST00000136571.7	ENSMUSG00000087380.7	2210408F21Rik	processed_transcript	Annotated_lncRNA	chr6	31220447	31337400	+	5	478	116
ENSMUST00000186450.1	ENSMUSG00000100130.1	Gm28379	antisense	Annotated_lncRNA	chr9	66418303	66448496	-	3	554	85
ENSMUST00000190228.1	ENSMUSG00000100302.1	Gm29670	sense_intronic	Annotated_lncRNA	chr1	52702272	52704762	-	1	2491	170
ENSMUST00000180512.1	ENSMUSG00000097507.1	Gm26538	lincRNA	Annotated_lncRNA	chr18	34796895	34803484	-	2	3498	113
ENSMUST00000189129.5	ENSMUSG00000099354.6	1700124L16Rik	antisense	Annotated_lncRNA	chr6	83761756	83762508	-	2	349	84
ENSMUST00000141875.1	ENSMUSG00000084792.1	1700056N10Rik	lincRNA	Annotated_lncRNA	chr16	17047520	17049111	+	2	1043	112
ENSMUST00000148807.8	ENSMUSG00000024845.17	Tmem134	processed_transcript	Annotated_lncRNA	chr19	4125979	4131735	+	7	938	180
ENSMUST00000084298.5	ENSMUSG00000066057.6	Gm1976	lincRNA	Annotated_lncRNA	chr17	94761250	94764541	-	2	387	128
ENSMUST00000204328.1	ENSMUSG00000097354.7	2310001H17Rik	lincRNA	Annotated_lncRNA	chr6	129232788	129233983	-	3	338	54
ENSMUST00000180842.1	ENSMUSG00000097781.1	9330136K24Rik	lincRNA	Annotated_lncRNA	chr17	21528194	21535878	-	3	2478	134
ENSMUST00000133643.7	ENSMUSG00000087519.8	AV039307	processed_transcript	Annotated_lncRNA	chr2	120850705	120866650	+	4	644	110
ENSMUST00000180419.1	ENSMUSG00000096981.1	Gm16845	lincRNA	Annotated_lncRNA	chr9	22071032	22086122	+	3	1415	126
ENSMUST00000201581.1	ENSMUSG00000106870.1	Gm43681	TEC	Annotated_lncRNA	chr5	93183856	93185758	-	1	1903	129
ENSMUST00000162558.7	ENSMUSG00000053332.13	Gas5	processed_transcript	Annotated_lncRNA	chr1	161035163	161038537	+	12	502	73
ENSMUST00000181147.1	ENSMUSG00000097047.1	1110020A21Rik	lincRNA	Annotated_lncRNA	chr17	84954967	84957710	-	2	853	91
ENSMUST00000180846.1	ENSMUSG00000097469.1	Gm26733	lincRNA	Annotated_lncRNA	chr9	20432760	20563282	+	2	2046	94
ENSMUST00000129164.8	ENSMUSG00000086600.8	C030005K06Rik	processed_transcript	Annotated_lncRNA	chr18	50046182	50053844	-	6	2076	127
ENSMUST00000183627.1	ENSMUSG00000097874.2	C030010L15Rik	antisense	Annotated_lncRNA	chr16	97994663	97996968	-	2	524	74
ENSMUST00000152264.1	ENSMUSG00000086500.1	Gm15875	antisense	Annotated_lncRNA	chr8	11838978	11840400	-	2	273	59
ENSMUST00000180149.1	ENSMUSG00000071456.6	1110002L01Rik	antisense	Annotated_lncRNA	chr12	3407224	3426747	-	2	948	115
ENSMUST00000169914.1	ENSMUSG00000090330.2	9130221H12Rik	antisense	Annotated_lncRNA	chr7	25228687	25230257	+	2	1465	143
ENSMUST00000138411.1	ENSMUSG00000073821.11	8030451A03Rik	processed_transcript	Annotated_lncRNA	chr4	63979960	63983350	+	3	671	97
ENSMUST00000180988.1	ENSMUSG00000097832.1	Gm26912	lincRNA	Annotated_lncRNA	chr12	110842276	110845216	-	2	1483	111
ENSMUST00000192399.1	ENSMUSG00000103348.1	Gm37053	TEC	Annotated_lncRNA	chr1	106604784	106606870	-	1	2087	106
ENSMUST00000204314.1	ENSMUSG00000108282.1	RP24-440E3.4	antisense	Annotated_lncRNA	chr6	119570941	119578057	+	4	4214	140
ENSMUST00000132296.1	ENSMUSG00000084936.1	Gm11583	antisense	Annotated_lncRNA	chr11	97160990	97161675	+	2	466	53
ENSMUST00000146227.7	ENSMUSG00000087174.7	5530601H04Rik	processed_transcript	Annotated_lncRNA	chrX	105044076	105070108	-	6	531	86
ENSMUST00000192000.1	ENSMUSG00000104413.1	Gm37065	antisense	Annotated_lncRNA	chr1	171913462	171919324	-	3	568	57
ENSMUST00000180385.1	ENSMUSG00000097277.7	2900076A07Rik	lincRNA	Annotated_lncRNA	chr7	81523563	81530146	+	2	914	102
ENSMUST00000124322.1	ENSMUSG00000085206.1	Gm13380	sense_intronic	Annotated_lncRNA	chr2	20921860	20931389	-	2	718	70
ENSMUST00000146700.1	ENSMUSG00000085311.1	Gm15445	antisense	Annotated_lncRNA	chr1	135152963	135153806	+	2	603	75
ENSMUST00000196399.1	ENSMUSG00000097772.7	5430416N02Rik	lincRNA	Annotated_lncRNA	chr5	100428736	100429375	-	2	553	103
ENSMUST00000152569.1	ENSMUSG00000085335.1	Gm13684	processed_transcript	Annotated_lncRNA	chr2	83737782	83759865	-	2	2264	92
ENSMUST00000183327.1	ENSMUSG00000090386.9	Mir99ahg	processed_transcript	Annotated_lncRNA	chr16	77500384	77691403	+	4	585	67
ENSMUST00000194490.1	ENSMUSG00000104108.1	Gm37876	antisense	Annotated_lncRNA	chr3	86768071	86778653	-	2	1591	114
ENSMUST00000181323.1	ENSMUSG00000097417.1	Gm26669	lincRNA	Annotated_lncRNA	chr12	80108034	80113000	+	2	1808	101
ENSMUST00000180409.1	ENSMUSG00000097098.7	9330111N05Rik	lincRNA	Annotated_lncRNA	chr13	80964074	81079857	+	2	1407	97
ENSMUST00000156115.1	ENSMUSG00000086931.1	Gm14532	lincRNA	Annotated_lncRNA	chr6	31356743	31372369	+	2	279	56
ENSMUST00000186713.1	ENSMUSG00000100039.1	Gm28959	antisense	Annotated_lncRNA	chr9	106452181	106452918	-	2	551	183
ENSMUST00000199123.1	ENSMUSG00000104720.1	Gm43138	sense_intronic	Annotated_lncRNA	chr5	110206580	110207287	+	1	708	74
ENSMUST00000153724.1	ENSMUSG00000085688.1	Gm15395	antisense	Annotated_lncRNA	chr8	117036497	117043639	+	3	702	120
ENSMUST00000128385.1	ENSMUSG00000085574.1	Gm13053	sense_intronic	Annotated_lncRNA	chr4	142042912	142048578	-	3	459	79
ENSMUST00000188909.1	ENSMUSG00000101731.1	3830432H09Rik	lincRNA	Annotated_lncRNA	chr1	119529480	119536165	-	4	2414	125
ENSMUST00000198859.1	ENSMUSG00000105704.1	Gm43055	lincRNA	Annotated_lncRNA	chr5	86728906	86817106	+	5	879	227
ENSMUST00000187318.1	ENSMUSG00000019933.7	Mrln	processed_transcript	Annotated_lncRNA	chr10	70204725	70210946	+	2	322	40
ENSMUST00000124738.1	ENSMUSG00000085667.1	Gm12992	processed_transcript	Annotated_lncRNA	chr4	131899478	131920029	-	5	4493	280
ENSMUST00000204047.2	ENSMUSG00000097048.7	1600020E01Rik	antisense	Annotated_lncRNA	chr6	86527319	86564449	+	5	594	73
ENSMUST00000189404.1	ENSMUSG00000100213.1	Gm28151	lincRNA	Annotated_lncRNA	chr1	46849529	46850479	-	1	951	72
ENSMUST00000181453.1	ENSMUSG00000097755.1	2010110K18Rik	lincRNA	Annotated_lncRNA	chr18	34751809	34756662	+	3	2400	168
ENSMUST00000192006.1	ENSMUSG00000103611.1	Gm37195	TEC	Annotated_lncRNA	chr9	96219130	96222147	+	1	3018	119
ENSMUST00000180434.1	ENSMUSG00000097090.1	Gm26724	lincRNA	Annotated_lncRNA	chr17	27201032	27203071	+	2	1650	104
ENSMUST00000181014.7	ENSMUSG00000073437.10	D330041H03Rik	processed_transcript	Annotated_lncRNA	chr17	24404649	24414429	-	7	1903	104
ENSMUST00000202154.1	ENSMUSG00000107111.1	Gm42747	antisense	Annotated_lncRNA	chr5	53546351	53547322	-	3	268	76
ENSMUST00000203251.1	ENSMUSG00000107801.1	RP23-431M16.2	TEC	Annotated_lncRNA	chr6	146268632	146270980	-	1	2349	119
ENSMUST00000146702.1	ENSMUSG00000086405.1	9330198N18Rik	lincRNA	Annotated_lncRNA	chr2	30629655	30689210	+	4	1247	119
ENSMUST00000129397.1	ENSMUSG00000085403.1	Gm13068	antisense	Annotated_lncRNA	chr4	149748532	149749482	+	2	581	99
ENSMUST00000136038.1	ENSMUSG00000034587.8	8430429K09Rik	processed_transcript	Annotated_lncRNA	chr11	3452365	3457099	+	2	407	75
ENSMUST00000172796.1	ENSMUSG00000092550.2	Gm20496	antisense	Annotated_lncRNA	chr17	34200027	34205449	-	2	371	123
ENSMUST00000191655.1	ENSMUSG00000102243.1	Gm37718	TEC	Annotated_lncRNA	chr1	139155152	139157782	+	1	2631	120
ENSMUST00000193434.1	ENSMUSG00000102474.1	2610012C04Rik	TEC	Annotated_lncRNA	chr1	135480392	135481414	-	1	1023	82
ENSMUST00000194178.1	ENSMUSG00000103364.1	Gm38157	TEC	Annotated_lncRNA	chr1	34032100	34033797	+	1	1698	122
ENSMUST00000194963.1	ENSMUSG00000102263.1	Gm31415	lincRNA	Annotated_lncRNA	chr3	49062378	49085259	+	3	344	109
ENSMUST00000203419.1	ENSMUSG00000107955.1	RP23-446O17.5	TEC	Annotated_lncRNA	chr2	39178562	39182041	-	1	3480	128
ENSMUST00000199139.1	ENSMUSG00000105954.1	Gm42793	TEC	Annotated_lncRNA	chr5	104435121	104436372	+	1	1252	92
ENSMUST00000192861.5	ENSMUSG00000102828.5	Gm38182	processed_transcript	Annotated_lncRNA	chr18	37824359	37840379	+	4	931	211
ENSMUST00000203153.1	ENSMUSG00000107878.1	RP24-87G12.2	TEC	Annotated_lncRNA	chr6	137591977	137593575	-	1	1599	111
ENSMUST00000162218.1	ENSMUSG00000075463.3	4930594M22Rik	processed_transcript	Annotated_lncRNA	chr14	122913075	122937469	+	3	928	117
ENSMUST00000199446.1	ENSMUSG00000105643.1	Gm42611	TEC	Annotated_lncRNA	chr3	157980248	157983654	+	1	3407	120
ENSMUST00000206903.1	ENSMUSG00000055323.5	Gm9967	processed_transcript	Annotated_lncRNA	chr7	126773692	126776766	-	3	408	126
ENSMUST00000180592.1	ENSMUSG00000097497.1	Gm26652	lincRNA	Annotated_lncRNA	chrX	19232963	19237856	-	3	373	69
ENSMUST00000193304.1	ENSMUSG00000103146.1	Gm37745	TEC	Annotated_lncRNA	chr1	119790763	119798925	-	1	8163	114
ENSMUST00000149696.1	ENSMUSG00000084881.1	Gm15585	antisense	Annotated_lncRNA	chr16	17092815	17096350	+	4	670	114
ENSMUST00000202336.1	ENSMUSG00000107205.1	Gm42576	TEC	Annotated_lncRNA	chr5	75020236	75023081	-	1	2846	105
ENSMUST00000161005.7	ENSMUSG00000053332.13	Gas5	processed_transcript	Annotated_lncRNA	chr1	161034607	161038539	+	8	430	120
ENSMUST00000194884.1	ENSMUSG00000103818.1	Gm38009	TEC	Annotated_lncRNA	chr1	153283850	153287190	-	1	3341	146
ENSMUST00000195121.1	ENSMUSG00000104154.1	Gm38104	TEC	Annotated_lncRNA	chr1	176751521	176753415	-	1	1895	77
ENSMUST00000176545.1	ENSMUSG00000093483.1	AA465934	processed_transcript	Annotated_lncRNA	chr11	83291720	83294632	+	3	356	72
ENSMUST00000124435.7	ENSMUSG00000086453.7	Gm11457	antisense	Annotated_lncRNA	chr2	164754242	164769619	-	5	490	112
ENSMUST00000194486.1	ENSMUSG00000104454.1	Gm37827	TEC	Annotated_lncRNA	chr7	36733017	36734558	+	1	1542	124
ENSMUST00000183212.1	ENSMUSG00000097993.7	Ptprv	processed_transcript	Annotated_lncRNA	chr1	135129581	135132543	-	2	362	95
ENSMUST00000135825.8	ENSMUSG00000078700.10	D030028A08Rik	processed_transcript	Annotated_lncRNA	chr11	96944165	96965060	+	6	2801	146
ENSMUST00000203933.2	ENSMUSG00000085396.7	Firre	processed_transcript	Annotated_lncRNA	chrX	50563125	50635066	-	20	5555	159
ENSMUST00000123517.1	ENSMUSG00000087138.1	Gm15545	processed_transcript	Annotated_lncRNA	chr7	44986934	44991104	+	2	593	87
ENSMUST00000163781.1	ENSMUSG00000091050.1	9330020H09Rik	antisense	Annotated_lncRNA	chr15	98567324	98569583	+	2	2147	156
ENSMUST00000202826.1	ENSMUSG00000106847.1	Peg13	sense_intronic	Annotated_lncRNA	chr15	72805600	72810324	-	1	4725	147
ENSMUST00000180902.1	ENSMUSG00000096965.7	3300005D01Rik	lincRNA	Annotated_lncRNA	chr17	5798699	5803048	+	2	500	108
ENSMUST00000136518.7	ENSMUSG00000085396.7	Firre	processed_transcript	Annotated_lncRNA	chrX	50615449	50635311	-	5	715	117
ENSMUST00000174079.1	ENSMUSG00000092371.1	Gm20511	antisense	Annotated_lncRNA	chr11	103190710	103192896	-	2	456	139
ENSMUST00000148598.1	ENSMUSG00000086677.1	Tvp23bos	antisense	Annotated_lncRNA	chr11	62919079	62921592	-	3	1011	120
ENSMUST00000185681.1	ENSMUSG00000054426.11	A930005H10Rik	processed_transcript	Annotated_lncRNA	chr3	115881581	115888130	-	2	625	115
ENSMUST00000152089.1	ENSMUSG00000086629.7	2810403D21Rik	processed_transcript	Annotated_lncRNA	chrX	108834679	108874770	+	4	852	90
ENSMUST00000180413.1	ENSMUSG00000096967.3	Gm26621	processed_transcript	Annotated_lncRNA	chr15	68335136	68337410	-	3	700	74
ENSMUST00000189860.1	ENSMUSG00000101258.1	Gm29477	antisense	Annotated_lncRNA	chr11	95375525	95384507	-	3	499	119
ENSMUST00000138744.1	ENSMUSG00000087300.1	Gm16725	processed_transcript	Annotated_lncRNA	chr8	18652801	18678056	-	4	1253	125
ENSMUST00000125198.1	ENSMUSG00000086779.1	Gm13562	processed_transcript	Annotated_lncRNA	chr2	26352645	26371952	+	3	797	153
ENSMUST00000184640.1	ENSMUSG00000098912.7	1500004A13Rik	processed_transcript	Annotated_lncRNA	chr3	88800688	88832368	-	2	610	93
ENSMUST00000139822.1	ENSMUSG00000075029.6	4930558J22Rik	processed_transcript	Annotated_lncRNA	chr13	23756203	23757620	-	2	1099	106
ENSMUST00000152190.1	ENSMUSG00000086346.1	Gm12510	lincRNA	Annotated_lncRNA	chr4	55450684	55465814	-	2	362	69
ENSMUST00000180411.1	ENSMUSG00000097042.1	Gm17491	lincRNA	Annotated_lncRNA	chr8	22480291	22483330	+	2	2309	107
ENSMUST00000126902.1	ENSMUSG00000086433.1	Rsf1os1	antisense	Annotated_lncRNA	chr7	97598349	97645112	-	3	324	82
ENSMUST00000193302.1	ENSMUSG00000104449.1	Gm37255	TEC	Annotated_lncRNA	chr2	12372212	12375271	-	1	3060	138
ENSMUST00000125204.1	ENSMUSG00000085415.1	Gm12060	processed_transcript	Annotated_lncRNA	chr11	23558058	23558842	-	1	785	120
ENSMUST00000160231.1	ENSMUSG00000089889.2	0610040B10Rik	antisense	Annotated_lncRNA	chr5	143329247	143332704	+	2	501	108
ENSMUST00000195131.1	ENSMUSG00000102570.1	Gm37968	TEC	Annotated_lncRNA	chr3	51489620	51492820	+	1	3201	119
ENSMUST00000161007.1	ENSMUSG00000090108.1	Gm15717	antisense	Annotated_lncRNA	chr8	69110471	69111244	+	2	346	43
ENSMUST00000193081.1	ENSMUSG00000103232.1	Gm37160	TEC	Annotated_lncRNA	chr2	13238939	13240627	-	1	1689	89
ENSMUST00000201943.1	ENSMUSG00000106779.1	RP23-258F1.1	lincRNA	Annotated_lncRNA	chr6	3288519	3317019	+	3	733	97
ENSMUST00000139794.7	ENSMUSG00000085260.7	Med9os	antisense	Annotated_lncRNA	chr11	59946889	59948141	-	3	446	72
ENSMUST00000183220.1	ENSMUSG00000097995.1	Gm24362	antisense	Annotated_lncRNA	chr4	136018071	136018486	-	1	416	71
ENSMUST00000141843.7	ENSMUSG00000086453.7	Gm11457	antisense	Annotated_lncRNA	chr2	164754252	164769624	-	4	457	101
ENSMUST00000159364.1	ENSMUSG00000089665.1	Fcor	antisense	Annotated_lncRNA	chr8	3671188	3672336	-	2	366	97
ENSMUST00000187517.1	ENSMUSG00000101189.1	1700029M03Rik	lincRNA	Annotated_lncRNA	chr1	164960923	164961402	+	2	357	54
ENSMUST00000153443.1	ENSMUSG00000086740.1	Gm17029	antisense	Annotated_lncRNA	chr4	148960360	148966998	+	3	2758	293
ENSMUST00000167642.7	ENSMUSG00000105852.4	Gm42890	processed_transcript	Annotated_lncRNA	chr3	105959503	105984600	+	18	2566	349
ENSMUST00000179637.2	ENSMUSG00000071456.6	1110002L01Rik	antisense	Annotated_lncRNA	chr12	3406706	3426714	-	4	586	121
ENSMUST00000156965.1	ENSMUSG00000086149.1	Gm15598	antisense	Annotated_lncRNA	chr17	27988028	28008432	-	2	763	100
ENSMUST00000206188.1	ENSMUSG00000108659.1	RP23-181P23.4	processed_transcript	Annotated_lncRNA	chr7	56038866	56049974	-	3	1490	94
ENSMUST00000184958.7	ENSMUSG00000098912.7	1500004A13Rik	processed_transcript	Annotated_lncRNA	chr3	88821270	88832377	-	3	823	143
ENSMUST00000180407.1	ENSMUSG00000097526.1	Gm26847	lincRNA	Annotated_lncRNA	chr10	128230590	128232790	-	2	2109	149
ENSMUST00000180991.2	ENSMUSG00000097418.7	Mir155hg	lincRNA	Annotated_lncRNA	chr16	84713023	84715245	+	2	1264	63
ENSMUST00000202983.1	ENSMUSG00000106837.1	D630030B08Rik	TEC	Annotated_lncRNA	chr5	67833350	67836828	-	1	3479	101
ENSMUST00000206387.1	ENSMUSG00000108476.1	RP23-207N2.3	TEC	Annotated_lncRNA	chr7	79830593	79831871	-	1	1279	129
ENSMUST00000190598.1	ENSMUSG00000101586.1	Gm29017	antisense	Annotated_lncRNA	chr1	59151047	59169320	+	2	2092	117
ENSMUST00000130630.1	ENSMUSG00000086247.7	Gm15787	processed_transcript	Annotated_lncRNA	chr5	110162453	110176443	-	2	284	89
ENSMUST00000201650.3	ENSMUSG00000107096.3	Gm43597	lincRNA	Annotated_lncRNA	chr5	150599937	150606966	-	3	1057	216
ENSMUST00000153372.1	ENSMUSG00000084950.7	Gm5577	antisense	Annotated_lncRNA	chr6	87981683	88005471	+	3	815	200
ENSMUST00000139017.1	ENSMUSG00000075576.12	Gm12359	antisense	Annotated_lncRNA	chr11	98798309	98810087	-	3	1399	207
ENSMUST00000182541.7	ENSMUSG00000097993.7	Ptprv	processed_transcript	Annotated_lncRNA	chr1	135126358	135132568	-	5	404	134
ENSMUST00000180937.1	ENSMUSG00000097716.1	1700026J14Rik	lincRNA	Annotated_lncRNA	chr6	48536582	48537474	-	2	794	91
ENSMUST00000126238.2	ENSMUSG00000086539.8	Gm16759	processed_transcript	Annotated_lncRNA	chr9	63399374	63568691	+	5	1393	189
ENSMUST00000123459.1	ENSMUSG00000087291.1	Gm11946	processed_transcript	Annotated_lncRNA	chr11	3530948	3536856	+	4	3941	219
ENSMUST00000150375.1	ENSMUSG00000085767.1	Gm13563	antisense	Annotated_lncRNA	chr2	26387457	26389018	+	4	851	210
ENSMUST00000192389.1	ENSMUSG00000103657.1	Gm37204	TEC	Annotated_lncRNA	chr9	100665839	100669799	+	1	3961	254
ENSMUST00000197084.1	ENSMUSG00000104761.1	Gm43511	TEC	Annotated_lncRNA	chr5	100798749	100801045	+	1	2297	96
ENSMUST00000101077.2	ENSMUSG00000072847.4	A530017D24Rik	lincRNA	Annotated_lncRNA	chr11	61864568	61867269	-	2	2315	101
ENSMUST00000140736.1	ENSMUSG00000085255.1	Taco1os	antisense	Annotated_lncRNA	chr11	106065077	106066305	-	2	644	165
ENSMUST00000166047.1	ENSMUSG00000090458.1	Gm17122	antisense	Annotated_lncRNA	chr5	113842601	113843116	+	2	372	74
ENSMUST00000159621.7	ENSMUSG00000034764.15	1700006J14Rik	processed_transcript	Annotated_lncRNA	chr10	120364170	120380724	+	3	552	131
ENSMUST00000122725	ENSMUSG00000084674	Gm26027	misc_RNA	Annotated_lncRNA	chr3	121337692	121337959	+	1	268	45
ENSMUST00000186344.1	ENSMUSG00000054822.5	1700041G16Rik	antisense	Annotated_lncRNA	chr8	22805766	22809537	+	2	1824	169
ENSMUST00000183512.1	ENSMUSG00000099137.1	Gm10603	lincRNA	Annotated_lncRNA	chr7	100446737	100474841	-	2	2279	100
ENSMUST00000204973.1	ENSMUSG00000108260.1	RP23-328I7.4	TEC	Annotated_lncRNA	chr6	56905911	56906582	-	1	672	72
ENSMUST00000204642.1	ENSMUSG00000107879.1	RP24-363O21.3	lincRNA	Annotated_lncRNA	chr6	128169704	128183803	-	3	3843	148
ENSMUST00000180401.1	ENSMUSG00000097332.1	2610020F03Rik	lincRNA	Annotated_lncRNA	chr16	21907922	21908777	-	2	588	92
ENSMUST00000135857.1	ENSMUSG00000085033.1	Gm11646	antisense	Annotated_lncRNA	chr11	106051151	106051852	-	2	397	70
ENSMUST00000134838.1	ENSMUSG00000087179.8	Gm14230	lincRNA	Annotated_lncRNA	chr2	156838472	156839800	-	2	450	84
ENSMUST00000159157.7	ENSMUSG00000053332.13	Gas5	processed_transcript	Annotated_lncRNA	chr1	161035166	161037056	+	5	723	102
ENSMUST00000206810.1	ENSMUSG00000108592.1	RP23-311C19.3	processed_transcript	Annotated_lncRNA	chr7	27649426	27651059	-	2	878	148
ENSMUST00000187055.1	ENSMUSG00000054426.11	A930005H10Rik	processed_transcript	Annotated_lncRNA	chr3	115881786	115888104	-	3	436	93
ENSMUST00000192251.1	ENSMUSG00000102672.1	Gm37105	TEC	Annotated_lncRNA	chr9	72594923	72597007	+	1	2085	166
ENSMUST00000158504	ENSMUSG00000089129	Gm26407	misc_RNA	Annotated_lncRNA	chr18	12961499	12961805	+	1	307	77
ENSMUST00000149990.1	ENSMUSG00000085678.1	Gm16349	processed_transcript	Annotated_lncRNA	chr8	109925388	109933663	+	2	394	53
ENSMUST00000147425.1	ENSMUSG00000085438.1	1700020I14Rik	lincRNA	Annotated_lncRNA	chr2	119594297	119600746	+	3	1381	137
ENSMUST00000160091.7	ENSMUSG00000034764.15	1700006J14Rik	processed_transcript	Annotated_lncRNA	chr10	120364158	120384336	+	4	2629	139
ENSMUST00000155166.1	ENSMUSG00000086465.1	Gm16049	antisense	Annotated_lncRNA	chr17	13759406	13760368	-	2	616	177
ENSMUST00000200694.3	ENSMUSG00000105617.4	Gm43809	processed_transcript	Annotated_lncRNA	chr5	31596938	31701972	+	3	338	70
ENSMUST00000134066.7	ENSMUSG00000087368.7	BC065397	processed_transcript	Annotated_lncRNA	chrX	136742976	136803355	+	10	3201	128
ENSMUST00000161583.1	ENSMUSG00000090260.1	2810442N19Rik	antisense	Annotated_lncRNA	chr1	162004969	162016485	+	3	919	103
ENSMUST00000199547.4	ENSMUSG00000097145.5	9230114K14Rik	processed_transcript	Annotated_lncRNA	chr5	52190672	52194507	+	3	437	78
ENSMUST00000144568.2	ENSMUSG00000087305.8	A430035B10Rik	processed_transcript	Annotated_lncRNA	chr6	8507059	8509138	-	2	1913	58
ENSMUST00000200139.1	ENSMUSG00000106357.1	Gm8013	lincRNA	Annotated_lncRNA	chr5	96921272	96934867	+	3	462	74
ENSMUST00000135037.7	ENSMUSG00000087497.7	2810001G20Rik	antisense	Annotated_lncRNA	chr11	64079484	64083259	+	2	901	84
ENSMUST00000142520.1	ENSMUSG00000086929.1	Gm11788	antisense	Annotated_lncRNA	chr11	120489406	120492394	-	3	562	134
ENSMUST00000203592.1	ENSMUSG00000107792.1	RP23-250E1.9	sense_intronic	Annotated_lncRNA	chr6	129418179	129418772	+	1	594	70
ENSMUST00000206776.1	ENSMUSG00000108563.1	RP23-32A8.5	antisense	Annotated_lncRNA	chr7	73538013	73554801	+	4	540	69
ENSMUST00000206808.1	ENSMUSG00000108505.1	RP24-255H18.1	lincRNA	Annotated_lncRNA	chr7	3981150	3982877	+	2	282	63
ENSMUST00000205056.1	ENSMUSG00000107969.1	RP24-314D22.2	antisense	Annotated_lncRNA	chr6	146992367	146994024	-	2	372	100
ENSMUST00000130055.1	ENSMUSG00000087010.1	1700041M05Rik	lincRNA	Annotated_lncRNA	chr4	125228597	125242052	+	2	306	48
ENSMUST00000195294.1	ENSMUSG00000103517.1	Gm37432	lincRNA	Annotated_lncRNA	chr1	191490910	191493905	-	2	341	113
ENSMUST00000175674.1	ENSMUSG00000093726.1	Gm20667	sense_overlapping	Annotated_lncRNA	chr14	67673177	67675106	-	1	1930	84
ENSMUST00000123155.7	ENSMUSG00000085754.7	Gm15886	antisense	Annotated_lncRNA	chr3	103771973	103789402	+	7	1250	176
ENSMUST00000100291.2	ENSMUSG00000075463.3	4930594M22Rik	processed_transcript	Annotated_lncRNA	chr14	122913030	122927690	+	2	1824	109
ENSMUST00000190863.1	ENSMUSG00000101895.1	Gm28981	lincRNA	Annotated_lncRNA	chr1	64185991	64303043	-	2	1288	91
ENSMUST00000174019.1	ENSMUSG00000106797.1	Gm42936	processed_transcript	Annotated_lncRNA	chr5	36584788	36613739	-	3	652	216
ENSMUST00000176881.1	ENSMUSG00000093511.1	Gm20680	antisense	Annotated_lncRNA	chr15	100586096	100592037	+	2	789	104
ENSMUST00000150690.1	ENSMUSG00000086258.1	Gm15239	antisense	Annotated_lncRNA	chrX	167361455	167364421	+	2	603	70
ENSMUST00000198162.1	ENSMUSG00000105229.1	Gm43149	sense_intronic	Annotated_lncRNA	chr3	103765695	103767116	-	1	1422	84
ENSMUST00000031305.3	ENSMUSG00000029360.3	Gm9754	antisense	Annotated_lncRNA	chr5	118065360	118069710	+	3	3004	198
ENSMUST00000034183.9	ENSMUSG00000031736.10	Crnde	lincRNA	Annotated_lncRNA	chr8	92326038	92356120	-	7	1238	186
ENSMUST00000181595.1	ENSMUSG00000097272.1	Gm26649	lincRNA	Annotated_lncRNA	chr1	64029463	64032927	+	2	3196	108
ENSMUST00000162450.1	ENSMUSG00000089875.1	Etohd2	processed_transcript	Annotated_lncRNA	chr13	59769966	59773680	+	2	3135	111
ENSMUST00000198744.1	ENSMUSG00000106492.1	Gm29707	lincRNA	Annotated_lncRNA	chr5	102070218	102071782	+	3	659	152
ENSMUST00000129364.1	ENSMUSG00000085436.1	Zfp335os	antisense	Annotated_lncRNA	chr2	164911354	164919953	+	2	1127	147
ENSMUST00000146755.1	ENSMUSG00000085523.1	Gm15945	antisense	Annotated_lncRNA	chr15	75661407	75663529	+	2	810	98
ENSMUST00000143857.1	ENSMUSG00000087151.1	Gm14022	processed_transcript	Annotated_lncRNA	chr2	129060946	129065686	-	2	691	57
ENSMUST00000205558.1	ENSMUSG00000108536.1	RP23-92E8.1	TEC	Annotated_lncRNA	chr7	78777290	78778366	-	1	1077	115
ENSMUST00000194281.1	ENSMUSG00000102419.1	Gm36940	TEC	Annotated_lncRNA	chr9	56414031	56416066	-	1	2036	100
ENSMUST00000180701.2	ENSMUSG00000097592.2	4930500F10Rik	antisense	Annotated_lncRNA	chr9	106247960	106249413	+	2	1224	121
ENSMUST00000137373.1	ENSMUSG00000087593.1	Gm16174	antisense	Annotated_lncRNA	chr7	19816553	19818625	+	2	402	123
ENSMUST00000196484.1	ENSMUSG00000104999.1	4930477O15Rik	TEC	Annotated_lncRNA	chr5	121503513	121504601	+	1	1089	87
ENSMUST00000199356.1	ENSMUSG00000106082.4	4930404A12Rik	antisense	Annotated_lncRNA	chr5	124721998	124725079	-	3	726	89
ENSMUST00000192947.1	ENSMUSG00000104174.1	Gm37701	TEC	Annotated_lncRNA	chr2	12128643	12129742	-	1	1100	292
ENSMUST00000182686.1	ENSMUSG00000098146.1	Gm26935	antisense	Annotated_lncRNA	chr7	30737653	30748437	+	2	519	65
ENSMUST00000182075.7	ENSMUSG00000097039.8	Pvt1	lincRNA	Annotated_lncRNA	chr15	62038038	62258637	+	5	715	85
ENSMUST00000180705.1	ENSMUSG00000097277.7	2900076A07Rik	lincRNA	Annotated_lncRNA	chr7	81528400	81529511	+	2	706	74
ENSMUST00000198720.1	ENSMUSG00000097145.5	9230114K14Rik	processed_transcript	Annotated_lncRNA	chr5	52190713	52245896	+	6	837	139
ENSMUST00000180612.1	ENSMUSG00000097194.1	9330175E14Rik	lincRNA	Annotated_lncRNA	chr8	94422899	94434157	-	3	1197	113
ENSMUST00000192957.1	ENSMUSG00000102413.1	Gm36937	antisense	Annotated_lncRNA	chr1	172322994	172323661	+	2	429	83
ENSMUST00000145893.1	ENSMUSG00000084997.7	Gm15471	processed_transcript	Annotated_lncRNA	chr3	103803136	103808439	+	5	625	80
ENSMUST00000190861.1	ENSMUSG00000100287.1	Gm28068	lincRNA	Annotated_lncRNA	chr15	75007303	75024410	+	3	3503	201
ENSMUST00000139987.8	ENSMUSG00000024845.17	Tmem134	processed_transcript	Annotated_lncRNA	chr19	4125960	4132305	+	7	1489	185
ENSMUST00000206316.1	ENSMUSG00000108741.1	RP23-8I8.3	TEC	Annotated_lncRNA	chr7	73458597	73460633	-	1	2037	104
ENSMUST00000199385.1	ENSMUSG00000105304.1	Gm43696	sense_intronic	Annotated_lncRNA	chr3	104470660	104476730	-	1	6071	120
ENSMUST00000192996.1	ENSMUSG00000103164.1	Gm38150	lincRNA	Annotated_lncRNA	chr9	107594440	107594891	+	1	452	60
ENSMUST00000200599.1	ENSMUSG00000105632.1	Gm43272	TEC	Annotated_lncRNA	chr5	101810492	101812075	+	1	1584	128
ENSMUST00000123149.7	ENSMUSG00000087380.7	2210408F21Rik	processed_transcript	Annotated_lncRNA	chr6	31220351	31337373	+	7	766	115
ENSMUST00000191688.1	ENSMUSG00000102856.1	Gm37084	TEC	Annotated_lncRNA	chr1	131086252	131092149	-	1	5898	173
ENSMUST00000159740.1	ENSMUSG00000073485.3	H3f3aos	antisense	Annotated_lncRNA	chr1	180813776	180816859	+	2	229	52
ENSMUST00000140185.1	ENSMUSG00000086328.1	2700033N17Rik	lincRNA	Annotated_lncRNA	chr2	116066218	116067444	-	2	721	109
ENSMUST00000182957.1	ENSMUSG00000097589.9	Dleu2	processed_transcript	Annotated_lncRNA	chr14	61643416	61682325	-	3	352	81
ENSMUST00000136322.1	ENSMUSG00000060380.2	C030014I23Rik	lincRNA	Annotated_lncRNA	chr9	44478778	44482180	+	2	1270	161
ENSMUST00000196262.1	ENSMUSG00000105471.1	A430073D23Rik	lincRNA	Annotated_lncRNA	chr5	109769407	109796298	-	2	665	105
ENSMUST00000125902.1	ENSMUSG00000087354.1	4930404I05Rik	processed_transcript	Annotated_lncRNA	chr16	91013721	91016743	+	2	2675	151
ENSMUST00000205137.1	ENSMUSG00000107497.1	RP23-441J16.4	processed_transcript	Annotated_lncRNA	chr6	116335248	116337949	-	2	448	83
ENSMUST00000199649.1	ENSMUSG00000104966.1	Gm43273	TEC	Annotated_lncRNA	chr5	101783078	101785671	+	1	2594	110
ENSMUST00000163245.1	ENSMUSG00000092412.1	Gm20507	processed_transcript	Annotated_lncRNA	chr17	33630759	33645705	+	10	2860	701
ENSMUST00000153600.1	ENSMUSG00000086994.1	Gm13402	antisense	Annotated_lncRNA	chr2	29349842	29396459	-	2	424	95
ENSMUST00000180725.1	ENSMUSG00000097722.1	Gm26841	lincRNA	Annotated_lncRNA	chr2	152694733	152696692	-	2	1787	109
ENSMUST00000181273.6	ENSMUSG00000096929.7	A330023F24Rik	processed_transcript	Annotated_lncRNA	chr1	195017398	195036929	+	8	4217	147
ENSMUST00000205226.1	ENSMUSG00000108042.1	RP23-4F16.14	TEC	Annotated_lncRNA	chr6	87830274	87832866	-	1	2593	106
ENSMUST00000175825.1	ENSMUSG00000084771.8	A230072E10Rik	antisense	Annotated_lncRNA	chrX	151313333	151341879	-	3	3292	121
ENSMUST00000176275.1	ENSMUSG00000093507.1	Gm20627	processed_transcript	Annotated_lncRNA	chr3	96254619	96256277	-	3	564	82
ENSMUST00000181265.1	ENSMUSG00000097013.1	Gm26710	lincRNA	Annotated_lncRNA	chr10	80578647	80580677	+	2	1793	181
ENSMUST00000140371.7	ENSMUSG00000085890.7	Tnfsf13os	antisense	Annotated_lncRNA	chr11	69684329	69691141	+	3	816	112
ENSMUST00000199354.1	ENSMUSG00000105742.1	Gm42748	TEC	Annotated_lncRNA	chr5	122165597	122167937	+	1	2341	108
ENSMUST00000202392.1	ENSMUSG00000107320.1	Gm42549	TEC	Annotated_lncRNA	chr6	28219167	28226170	-	1	7004	122
ENSMUST00000127533.7	ENSMUSG00000087174.7	5530601H04Rik	processed_transcript	Annotated_lncRNA	chrX	105037197	105070096	-	6	3164	109
ENSMUST00000132485.1	ENSMUSG00000085174.1	Gm16206	antisense	Annotated_lncRNA	chr3	53452619	53457797	+	2	1966	122
ENSMUST00000155883.1	ENSMUSG00000085531.1	Slc36a3os	antisense	Annotated_lncRNA	chr11	55137044	55140193	+	2	520	104
ENSMUST00000196083.1	ENSMUSG00000106241.1	Gm43143	TEC	Annotated_lncRNA	chr5	25687373	25689395	-	1	2023	106
ENSMUST00000198244.1	ENSMUSG00000106229.1	Gm19409	sense_intronic	Annotated_lncRNA	chr5	30815620	30818477	+	1	2858	156
ENSMUST00000203360.1	ENSMUSG00000107458.1	RP24-266P6.8	antisense	Annotated_lncRNA	chr6	108519029	108525687	-	2	545	130
ENSMUST00000127521.1	ENSMUSG00000087424.1	5730405O15Rik	processed_transcript	Annotated_lncRNA	chrX	13042015	13045210	+	2	1749	82
ENSMUST00000181824.1	ENSMUSG00000097402.1	Gm17399	lincRNA	Annotated_lncRNA	chr9	118150231	118170376	+	2	1181	100
ENSMUST00000181441.2	ENSMUSG00000097314.2	Gm26567	lincRNA	Annotated_lncRNA	chr9	88599656	88604528	+	2	327	97
ENSMUST00000199608.1	ENSMUSG00000105095.1	8430422M14Rik	TEC	Annotated_lncRNA	chr3	35955436	35956257	-	1	822	225
ENSMUST00000130392.7	ENSMUSG00000087060.7	Eldr	processed_transcript	Annotated_lncRNA	chr11	16935154	16951099	-	3	1540	119
ENSMUST00000203368.1	ENSMUSG00000108181.1	RP23-370A2.5	TEC	Annotated_lncRNA	chr6	90386807	90389357	+	1	2551	96
ENSMUST00000180737.1	ENSMUSG00000097855.7	A930007I19Rik	lincRNA	Annotated_lncRNA	chr19	29503663	29521989	-	4	2319	110
ENSMUST00000194706.1	ENSMUSG00000104222.1	Gm7292	TEC	Annotated_lncRNA	chr6	117716342	117718868	+	1	2527	240
ENSMUST00000200853.1	ENSMUSG00000106717.1	Gm42798	TEC	Annotated_lncRNA	chr5	31210344	31214315	-	1	3972	163
ENSMUST00000155855.1	ENSMUSG00000084951.1	Mipepos	antisense	Annotated_lncRNA	chr14	60776329	60784581	-	2	610	81
ENSMUST00000180808.1	ENSMUSG00000097828.1	6430562O15Rik	lincRNA	Annotated_lncRNA	chr13	99408610	99412864	-	2	3985	130
ENSMUST00000127525.1	ENSMUSG00000087528.1	9830144P21Rik	processed_transcript	Annotated_lncRNA	chr2	129205958	129226438	-	9	3362	146
ENSMUST00000180727.7	ENSMUSG00000097777.7	Gm16794	antisense	Annotated_lncRNA	chr9	95942045	95959393	-	3	2100	68
ENSMUST00000204720.1	ENSMUSG00000107949.1	RP24-179I4.5	TEC	Annotated_lncRNA	chr6	115608170	115608579	+	1	410	60
ENSMUST00000132210.1	ENSMUSG00000086247.7	Gm15787	processed_transcript	Annotated_lncRNA	chr5	110169598	110176504	-	3	686	77
ENSMUST00000183066.7	ENSMUSG00000097589.9	Dleu2	processed_transcript	Annotated_lncRNA	chr14	61603472	61682302	-	6	788	69
ENSMUST00000178920.1	ENSMUSG00000095123.1	Gm21781	lincRNA	Annotated_lncRNA	chr10	4391587	4396424	+	1	4838	127
ENSMUST00000192836.1	ENSMUSG00000102565.1	Gm37036	TEC	Annotated_lncRNA	chr1	92019592	92022097	-	1	2506	101
ENSMUST00000127527.1	ENSMUSG00000086067.1	Gm16183	antisense	Annotated_lncRNA	chr8	84611202	84617184	-	5	1193	144
ENSMUST00000147487.1	ENSMUSG00000086502.1	B130055M24Rik	processed_transcript	Annotated_lncRNA	chr7	127448636	127457185	+	2	1142	143
ENSMUST00000195349.1	ENSMUSG00000102235.1	Gm37886	TEC	Annotated_lncRNA	chr1	79619522	79621034	-	1	1513	123
ENSMUST00000132898.1	ENSMUSG00000085929.1	Gm13421	processed_transcript	Annotated_lncRNA	chr2	27540429	27543185	+	2	549	134
ENSMUST00000181392.1	ENSMUSG00000096965.7	3300005D01Rik	lincRNA	Annotated_lncRNA	chr17	5799652	5802894	+	2	524	122
ENSMUST00000180729.1	ENSMUSG00000097884.1	Gm26543	lincRNA	Annotated_lncRNA	chr10	49219422	49225653	-	2	2221	93
ENSMUST00000197572.1	ENSMUSG00000105339.1	Gm42457	antisense	Annotated_lncRNA	chr3	116631671	116632209	+	2	367	60
ENSMUST00000185535.1	ENSMUSG00000099843.1	Gm7160	lincRNA	Annotated_lncRNA	chr1	105979350	105990282	-	3	471	112
ENSMUST00000132111.1	ENSMUSG00000085667.1	Gm12992	processed_transcript	Annotated_lncRNA	chr4	131912416	131915516	-	2	1453	129
ENSMUST00000181465.1	ENSMUSG00000097874.2	C030010L15Rik	antisense	Annotated_lncRNA	chr16	97994601	97997419	-	2	715	103
ENSMUST00000155504.1	ENSMUSG00000085740.1	4930505K14Rik	lincRNA	Annotated_lncRNA	chr5	148777963	148783080	+	3	515	123
ENSMUST00000144017.7	ENSMUSG00000073731.12	AI507597	antisense	Annotated_lncRNA	chr4	141614026	141615604	+	3	820	152
ENSMUST00000192309.1	ENSMUSG00000102725.2	Gm37939	TEC	Annotated_lncRNA	chr5	124004648	124006151	+	2	447	127
ENSMUST00000162608.1	ENSMUSG00000090192.1	Gm16556	processed_transcript	Annotated_lncRNA	chr6	122560070	122570825	-	3	471	56
ENSMUST00000180735.1	ENSMUSG00000097576.1	D930030I03Rik	lincRNA	Annotated_lncRNA	chr16	38451982	38453493	+	2	920	102
ENSMUST00000206201.1	ENSMUSG00000108461.1	RP24-157O12.2	bidirectional_promoter_lncrna	Annotated_lncRNA	chr7	116443575	116444324	+	1	750	140
ENSMUST00000149817.7	ENSMUSG00000087142.7	Gm12454	antisense	Annotated_lncRNA	chr4	43504428	43508724	-	3	404	82
ENSMUST00000126002.1	ENSMUSG00000084781.1	D930015M05Rik	processed_transcript	Annotated_lncRNA	chr2	92408892	92432308	+	4	1190	119
ENSMUST00000152600.1	ENSMUSG00000084899.1	Gm15344	processed_transcript	Annotated_lncRNA	chr10	86692119	86693095	-	2	421	47
ENSMUST00000152014.1	ENSMUSG00000086247.7	Gm15787	processed_transcript	Annotated_lncRNA	chr5	110154400	110162442	-	2	885	112
ENSMUST00000204738.2	ENSMUSG00000097048.7	1600020E01Rik	antisense	Annotated_lncRNA	chr6	86526810	86582036	+	4	1997	159
ENSMUST00000198623.4	ENSMUSG00000028177.13	1810013D15Rik	antisense	Annotated_lncRNA	chr3	157925220	157937131	+	3	1311	186
ENSMUST00000180719.1	ENSMUSG00000097429.1	Gm26520	lincRNA	Annotated_lncRNA	chr12	3343816	3357153	-	2	1423	128
ENSMUST00000020090.7	ENSMUSG00000019933.7	Mrln	processed_transcript	Annotated_lncRNA	chr10	70204667	70219711	+	3	443	121
ENSMUST00000189464.6	ENSMUSG00000097709.7	2810429I04Rik	lincRNA	Annotated_lncRNA	chr13	3478243	3498570	+	5	868	138
ENSMUST00000201839.1	ENSMUSG00000106758.1	Gm42731	TEC	Annotated_lncRNA	chr5	135471779	135473419	-	1	1641	92
ENSMUST00000187923.1	ENSMUSG00000075585.3	6330403L08Rik	antisense	Annotated_lncRNA	chr5	138995056	139000577	+	1	5522	318
ENSMUST00000133015.1	ENSMUSG00000073843.3	Gm12542	antisense	Annotated_lncRNA	chr4	59889986	59894924	-	2	647	113
ENSMUST00000131198.1	ENSMUSG00000086603.1	Gm13620	lincRNA	Annotated_lncRNA	chr2	60125096	60125819	+	2	511	120
ENSMUST00000156211.7	ENSMUSG00000086370.8	Ftx	lincRNA	Annotated_lncRNA	chrX	103569568	103623663	-	11	4215	122
ENSMUST00000195426.1	ENSMUSG00000102700.1	Gm38312	TEC	Annotated_lncRNA	chr1	89097073	89098818	+	1	1746	83
ENSMUST00000182265.1	ENSMUSG00000098066.1	Gm26944	lincRNA	Annotated_lncRNA	chr7	92639739	92647442	+	4	677	63
ENSMUST00000141168.1	ENSMUSG00000087436.1	Gm16156	antisense	Annotated_lncRNA	chr8	105934333	105945843	+	3	713	128
ENSMUST00000134992.1	ENSMUSG00000086837.1	Gm16618	processed_transcript	Annotated_lncRNA	chr16	20511133	20517766	-	3	955	83
ENSMUST00000144291.1	ENSMUSG00000085612.1	Gm15868	antisense	Annotated_lncRNA	chr16	14311841	14314014	+	2	520	74
ENSMUST00000187927.1	ENSMUSG00000087022.4	9130024F11Rik	processed_transcript	Annotated_lncRNA	chr1	56971478	56973608	+	2	517	110
ENSMUST00000180426.1	ENSMUSG00000096974.1	Gm26881	lincRNA	Annotated_lncRNA	chr4	43046034	43053253	+	4	592	96
ENSMUST00000129764.7	ENSMUSG00000087365.7	C430049B03Rik	processed_transcript	Annotated_lncRNA	chrX	53055207	53057160	-	4	868	118
ENSMUST00000196705.1	ENSMUSG00000106262.1	Gm43375	TEC	Annotated_lncRNA	chr3	95940086	95942565	+	1	2480	127
ENSMUST00000180450.1	ENSMUSG00000097835.1	Gm26910	lincRNA	Annotated_lncRNA	chr18	67773712	67774857	-	2	698	81
ENSMUST00000130773.1	ENSMUSG00000085591.1	Gm13479	lincRNA	Annotated_lncRNA	chr2	45357265	45404035	+	2	4722	108
ENSMUST00000127049.1	ENSMUSG00000085376.1	Gm14508	antisense	Annotated_lncRNA	chr5	116009316	116016105	+	2	901	103
ENSMUST00000147690.1	ENSMUSG00000086993.1	Rsf1os2	antisense	Annotated_lncRNA	chr7	97693423	97696621	-	2	3091	128
ENSMUST00000120364.1	ENSMUSG00000053656.6	Dancr	processed_transcript	Annotated_lncRNA	chr5	74093077	74094337	+	3	575	101
ENSMUST00000192720.1	ENSMUSG00000103233.1	Gm37159	TEC	Annotated_lncRNA	chr2	68891366	68894970	+	1	3605	149
ENSMUST00000136744.7	ENSMUSG00000086899.7	1600002D24Rik	lincRNA	Annotated_lncRNA	chr16	95831123	95898713	-	4	1854	127
ENSMUST00000195935.1	ENSMUSG00000105283.1	Gm33370	lincRNA	Annotated_lncRNA	chr5	96910341	96922175	-	3	489	94
ENSMUST00000130189.1	ENSMUSG00000087178.7	A230056P14Rik	processed_transcript	Annotated_lncRNA	chr7	55962531	55980868	+	6	2177	203
ENSMUST00000191384.1	ENSMUSG00000101009.6	1700108F19Rik	processed_transcript	Annotated_lncRNA	chr14	76681754	76686887	+	2	210	69
ENSMUST00000180832.1	ENSMUSG00000097605.1	9430098F02Rik	lincRNA	Annotated_lncRNA	chr11	52124530	52127779	-	2	2986	107
ENSMUST00000140881.2	ENSMUSG00000086526.2	Gm12762	lincRNA	Annotated_lncRNA	chr7	34230420	34234102	-	2	483	114
ENSMUST00000173070.7	ENSMUSG00000092203.7	1110038B12Rik	processed_transcript	Annotated_lncRNA	chr17	34950241	34952471	-	4	434	144
ENSMUST00000129578.2	ENSMUSG00000085953.2	Gm15496	antisense	Annotated_lncRNA	chr3	31285587	31316891	+	4	2456	101
ENSMUST00000128815.8	ENSMUSG00000086224.8	2700069I18Rik	antisense	Annotated_lncRNA	chr3	5177586	5220823	-	3	1020	93
ENSMUST00000140883.6	ENSMUSG00000108037.2	RP24-503A2.6	processed_transcript	Annotated_lncRNA	chr6	125039845	125051499	+	10	3181	191
ENSMUST00000192860.1	ENSMUSG00000104022.1	Gm37214	sense_intronic	Annotated_lncRNA	chr1	183420655	183422213	+	2	916	85
ENSMUST00000195185.1	ENSMUSG00000103857.1	Gm37249	TEC	Annotated_lncRNA	chr9	99307583	99310451	+	1	2869	101
ENSMUST00000129758.1	ENSMUSG00000028407.3	Toporsos	antisense	Annotated_lncRNA	chr4	40269569	40270940	+	2	1054	140
ENSMUST00000198613.1	ENSMUSG00000105004.1	Gm43075	TEC	Annotated_lncRNA	chr3	97609932	97613836	+	1	3905	119
ENSMUST00000176647.1	ENSMUSG00000093378.2	Gm20663	processed_transcript	Annotated_lncRNA	chr7	105901568	106093337	+	2	474	142
ENSMUST00000135583.1	ENSMUSG00000085802.1	Gm16059	antisense	Annotated_lncRNA	chr15	79427220	79431629	+	2	3778	193
ENSMUST00000198676.1	ENSMUSG00000106634.1	Gm43042	lincRNA	Annotated_lncRNA	chr5	59569702	59574242	-	2	1820	135
ENSMUST00000150024.1	ENSMUSG00000085008.1	Dbhos	antisense	Annotated_lncRNA	chr2	27144898	27162703	-	7	4020	152
ENSMUST00000150678.1	ENSMUSG00000052724.7	Gm9888	antisense	Annotated_lncRNA	chr9	114780100	114782257	+	3	965	269
ENSMUST00000136683.1	ENSMUSG00000091510.2	Mtag2	processed_transcript	Annotated_lncRNA	chr7	45366163	45367948	+	2	685	130
ENSMUST00000131221.1	ENSMUSG00000085379.1	2310058D17Rik	processed_transcript	Annotated_lncRNA	chr11	58965748	58978050	-	2	3201	147
ENSMUST00000185486.1	ENSMUSG00000100975.1	Gm28875	lincRNA	Annotated_lncRNA	chr12	104925501	104926142	-	1	642	112
ENSMUST00000146769.1	ENSMUSG00000087430.1	Gm13405	antisense	Annotated_lncRNA	chr2	31209470	31211347	-	3	708	86
ENSMUST00000123048.1	ENSMUSG00000067352.6	Gm14149	lincRNA	Annotated_lncRNA	chr2	151205195	151231614	+	4	1853	246
ENSMUST00000162770.1	ENSMUSG00000089708.1	5330439A09Rik	antisense	Annotated_lncRNA	chr8	54568550	54600987	-	2	1117	112
ENSMUST00000194520.1	ENSMUSG00000103976.1	Gm37677	TEC	Annotated_lncRNA	chr1	134819916	134827549	-	1	7634	122
ENSMUST00000137883.1	ENSMUSG00000085185.9	BC028777	processed_transcript	Annotated_lncRNA	chr17	24212515	24221730	+	3	985	109
ENSMUST00000180967.1	ENSMUSG00000097768.1	2310043M15Rik	lincRNA	Annotated_lncRNA	chr16	93792150	93794888	-	2	1553	138
ENSMUST00000181457.1	ENSMUSG00000097751.1	Gm26690	lincRNA	Annotated_lncRNA	chr7	127982570	127984881	-	2	1997	85
ENSMUST00000181185.1	ENSMUSG00000097274.1	Gm26564	lincRNA	Annotated_lncRNA	chr10	34295912	34298907	-	2	2777	440
ENSMUST00000154284.1	ENSMUSG00000087264.1	Gad1os	antisense	Annotated_lncRNA	chr2	70490244	70491468	-	2	405	77
ENSMUST00000151207.1	ENSMUSG00000085956.1	4930481B07Rik	processed_transcript	Annotated_lncRNA	chr3	95016249	95020138	+	2	430	87
ENSMUST00000156275.1	ENSMUSG00000087267.1	4933427J07Rik	antisense	Annotated_lncRNA	chr2	128955671	128957861	-	2	1533	174
ENSMUST00000136454.1	ENSMUSG00000085628.4	Appbp2os	antisense	Annotated_lncRNA	chr11	85235171	85238304	+	4	635	70
ENSMUST00000141450.1	ENSMUSG00000085684.1	4930469K13Rik	processed_transcript	Annotated_lncRNA	chr11	33973961	34098554	-	5	698	77
ENSMUST00000123423.1	ENSMUSG00000085762.1	Lrrc75aos2	antisense	Annotated_lncRNA	chr11	62605767	62607023	+	2	446	99
ENSMUST00000126967.1	ENSMUSG00000075514.4	Gm13375	antisense	Annotated_lncRNA	chr2	20969054	20969997	+	2	854	122
ENSMUST00000181921.1	ENSMUSG00000097785.1	B230217O12Rik	lincRNA	Annotated_lncRNA	chr19	57323385	57360775	-	3	1642	112
ENSMUST00000204345.1	ENSMUSG00000108283.1	RP23-13A15.8	TEC	Annotated_lncRNA	chr6	54693646	54694057	+	1	412	60
ENSMUST00000181742.1	ENSMUSG00000097848.1	Gm807	lincRNA	Annotated_lncRNA	chr13	99100706	99107580	+	2	1723	145
ENSMUST00000133274.1	ENSMUSG00000087387.1	Gm15420	antisense	Annotated_lncRNA	chr17	27635343	27636862	+	2	382	72
ENSMUST00000198600.1	ENSMUSG00000104830.1	5830487J09Rik	processed_transcript	Annotated_lncRNA	chr5	123366472	123367961	+	2	1256	86
ENSMUST00000128026.1	ENSMUSG00000073236.4	2500004C02Rik	processed_transcript	Annotated_lncRNA	chr2	153341157	153345810	-	2	1898	101
ENSMUST00000192025.1	ENSMUSG00000102523.1	Gm37783	TEC	Annotated_lncRNA	chr1	194650319	194652174	+	1	1856	106
ENSMUST00000145549.1	ENSMUSG00000084843.1	B230312C02Rik	lincRNA	Annotated_lncRNA	chr2	180370491	180385885	-	7	1703	149
ENSMUST00000201829.1	ENSMUSG00000106904.1	Gm43029	TEC	Annotated_lncRNA	chr6	29546604	29548138	-	1	1535	78
ENSMUST00000125345.1	ENSMUSG00000073236.4	2500004C02Rik	processed_transcript	Annotated_lncRNA	chr2	153342515	153343221	-	2	402	101
ENSMUST00000181746.1	ENSMUSG00000097403.2	9230116N13Rik	processed_transcript	Annotated_lncRNA	chr1	136411916	136415519	-	3	2097	163
ENSMUST00000195039.1	ENSMUSG00000102516.1	Gm38340	TEC	Annotated_lncRNA	chr7	36721846	36725853	+	1	4008	120
ENSMUST00000177314.1	ENSMUSG00000093390.1	Gm20652	antisense	Annotated_lncRNA	chr3	88616457	88621061	-	3	383	91
ENSMUST00000180959.1	ENSMUSG00000097579.1	Gm26799	lincRNA	Annotated_lncRNA	chr6	112696777	112704668	+	4	1361	116
ENSMUST00000206112.1	ENSMUSG00000108368.1	RP23-335C3.10	TEC	Annotated_lncRNA	chr6	72603004	72605502	-	1	2499	141
ENSMUST00000204736.1	ENSMUSG00000107583.1	RP23-12A18.2	TEC	Annotated_lncRNA	chr6	99658442	99662218	-	1	3777	124
ENSMUST00000199084.1	ENSMUSG00000106087.1	Gm43609	TEC	Annotated_lncRNA	chr3	121762193	121764904	-	1	2712	122
ENSMUST00000198548.1	ENSMUSG00000106061.1	Gm43773	sense_intronic	Annotated_lncRNA	chr3	94533805	94535966	-	1	2162	160
ENSMUST00000195478.1	ENSMUSG00000103227.1	Gm37733	TEC	Annotated_lncRNA	chr1	74500340	74503301	-	1	2962	79
ENSMUST00000133496.1	ENSMUSG00000087568.1	Maats1os	antisense	Annotated_lncRNA	chr16	38302616	38305020	+	2	326	108
ENSMUST00000134236.1	ENSMUSG00000086665.1	Gm13067	lincRNA	Annotated_lncRNA	chr4	150049013	150056976	+	2	404	134
ENSMUST00000180428.2	ENSMUSG00000097035.2	Gm26692	lincRNA	Annotated_lncRNA	chr5	107659461	107688010	-	2	688	87
ENSMUST00000144166.7	ENSMUSG00000085525.7	Gm13166	lincRNA	Annotated_lncRNA	chr4	146270331	146278434	+	3	326	87
ENSMUST00000134998.7	ENSMUSG00000086264.9	Gm15850	processed_transcript	Annotated_lncRNA	chr1	136126178	136131183	-	4	2049	135
ENSMUST00000181090.7	ENSMUSG00000097616.7	1110019D14Rik	lincRNA	Annotated_lncRNA	chr6	13871526	14044385	+	3	403	52
ENSMUST00000195501.1	ENSMUSG00000104293.1	Gm38043	TEC	Annotated_lncRNA	chr1	156583108	156588248	+	1	5141	104
ENSMUST00000145030.1	ENSMUSG00000085705.1	Gm16046	processed_transcript	Annotated_lncRNA	chr17	13675662	13683497	-	2	445	73
ENSMUST00000181925.1	ENSMUSG00000097275.1	Gm26648	antisense	Annotated_lncRNA	chr5	24696902	24704690	-	3	5831	137
ENSMUST00000159119.7	ENSMUSG00000053332.13	Gas5	processed_transcript	Annotated_lncRNA	chr1	161034929	161038535	+	10	665	114
ENSMUST00000136697.1	ENSMUSG00000086213.1	A330040F15Rik	processed_transcript	Annotated_lncRNA	chr19	12585868	12596566	-	2	1106	126
ENSMUST00000180969.1	ENSMUSG00000097737.1	Gm26530	lincRNA	Annotated_lncRNA	chr3	116488966	116493358	+	2	3941	163
ENSMUST00000186098.6	ENSMUSG00000102009.6	4933400F21Rik	processed_transcript	Annotated_lncRNA	chr1	89650529	89683908	-	5	1007	93
ENSMUST00000173677.1	ENSMUSG00000092399.1	4930556N13Rik	antisense	Annotated_lncRNA	chr11	88851604	88881395	+	5	1034	118
ENSMUST00000163069.1	ENSMUSG00000089900.1	Tbc1d22bos	antisense	Annotated_lncRNA	chr17	29578816	29596305	-	4	1349	130
ENSMUST00000188662.1	ENSMUSG00000101585.6	1600010M07Rik	lincRNA	Annotated_lncRNA	chr7	109998404	109999233	-	2	654	98
ENSMUST00000157817	ENSMUSG00000088442	Gm23553	misc_RNA	Annotated_lncRNA	chr13	9109305	9109599	+	1	295	80
ENSMUST00000205412.1	ENSMUSG00000108332.1	RP23-89C10.2	antisense	Annotated_lncRNA	chr7	38182759	38196457	-	2	546	83
ENSMUST00000185835.6	ENSMUSG00000097709.7	2810429I04Rik	lincRNA	Annotated_lncRNA	chr13	3478277	3485749	+	4	923	130
ENSMUST00000185211.1	ENSMUSG00000101089.1	2610016A17Rik	lincRNA	Annotated_lncRNA	chr19	25671134	25672239	-	2	474	76
ENSMUST00000129574.1	ENSMUSG00000079497.3	Gm13420	processed_transcript	Annotated_lncRNA	chr2	29744919	29747250	-	3	608	111
ENSMUST00000153817.7	ENSMUSG00000087575.7	Gm12976	lincRNA	Annotated_lncRNA	chr4	129261965	129265010	+	2	412	62
ENSMUST00000072769.6	ENSMUSG00000057359.7	Gm17494	processed_transcript	Annotated_lncRNA	chr3	122255958	122293547	-	2	1800	205
ENSMUST00000205317.1	ENSMUSG00000108633.1	RP23-285C18.7	TEC	Annotated_lncRNA	chr7	75707885	75709182	+	1	1298	94
ENSMUST00000128571.1	ENSMUSG00000063018.6	2010204K13Rik	processed_transcript	Annotated_lncRNA	chrX	7412103	7422988	-	2	540	139
ENSMUST00000129576.1	ENSMUSG00000087077.1	Gm12480	lincRNA	Annotated_lncRNA	chr4	54651903	54656077	+	2	774	73
ENSMUST00000185402.1	ENSMUSG00000085741.8	5430405H02Rik	processed_transcript	Annotated_lncRNA	chr2	156844351	156862963	-	2	904	162
ENSMUST00000180977.1	ENSMUSG00000097343.1	9030407P20Rik	lincRNA	Annotated_lncRNA	chr7	120673735	120677560	-	2	1802	129
ENSMUST00000200664.1	ENSMUSG00000105804.1	Gm43654	TEC	Annotated_lncRNA	chr3	127829555	127832971	-	1	3417	113
ENSMUST00000147260.7	ENSMUSG00000085776.8	5430402O13Rik	antisense	Annotated_lncRNA	chr6	50566643	50594865	+	3	940	93
ENSMUST00000205869.1	ENSMUSG00000108486.1	RP23-338G5.4	sense_intronic	Annotated_lncRNA	chr7	35051398	35052537	-	2	336	111
ENSMUST00000145971.1	ENSMUSG00000087177.7	E130307A14Rik	processed_transcript	Annotated_lncRNA	chr10	39639567	39731982	-	4	830	125
ENSMUST00000156511.2	ENSMUSG00000087047.8	1700110K17Rik	processed_transcript	Annotated_lncRNA	chr9	40333474	40343558	+	3	927	110
ENSMUST00000201655.1	ENSMUSG00000107197.1	Gm43312	TEC	Annotated_lncRNA	chr5	32459828	32462293	+	1	2466	126
ENSMUST00000180567.7	ENSMUSG00000097709.7	2810429I04Rik	lincRNA	Annotated_lncRNA	chr13	3478303	3492406	+	5	593	86
ENSMUST00000145961.1	ENSMUSG00000086184.1	Gm12764	antisense	Annotated_lncRNA	chr7	34388665	34394779	+	2	617	156
ENSMUST00000149206.1	ENSMUSG00000085314.1	Gm14866	processed_transcript	Annotated_lncRNA	chrX	100736983	100740929	-	3	2118	141
ENSMUST00000193574.1	ENSMUSG00000102530.1	Gm37228	TEC	Annotated_lncRNA	chr3	133623684	133634758	-	3	331	84
ENSMUST00000193127.1	ENSMUSG00000103621.1	Gm38366	TEC	Annotated_lncRNA	chr9	108530832	108532765	+	1	1934	114
ENSMUST00000163053.1	ENSMUSG00000089875.1	Etohd2	processed_transcript	Annotated_lncRNA	chr13	59769965	59771939	+	2	1182	106
ENSMUST00000184014.7	ENSMUSG00000098912.7	1500004A13Rik	processed_transcript	Annotated_lncRNA	chr3	88782943	88832547	-	3	2135	141
ENSMUST00000160099.1	ENSMUSG00000090086.7	AI480526	lincRNA	Annotated_lncRNA	chr5	123137471	123140289	-	2	1017	145
ENSMUST00000160270.1	ENSMUSG00000013562.12	4833413E03Rik	lincRNA	Annotated_lncRNA	chr17	31558192	31559113	+	2	707	123
ENSMUST00000165200.1	ENSMUSG00000091587.1	Gm17191	processed_transcript	Annotated_lncRNA	chr12	81532035	81533358	-	2	417	71
ENSMUST00000197638.1	ENSMUSG00000104576.1	F830115B05Rik	TEC	Annotated_lncRNA	chr5	113117571	113119464	-	1	1894	174
ENSMUST00000198830.1	ENSMUSG00000105676.1	Gm43403	antisense	Annotated_lncRNA	chr3	137863687	137864183	-	2	370	72
ENSMUST00000183166.7	ENSMUSG00000090386.9	Mir99ahg	processed_transcript	Annotated_lncRNA	chr16	77670355	77691397	+	3	318	76
ENSMUST00000159117.1	ENSMUSG00000089788.1	Gm16586	antisense	Annotated_lncRNA	chr1	178321108	178324171	-	2	2640	94
ENSMUST00000198041.1	ENSMUSG00000106032.1	Gm42463	sense_intronic	Annotated_lncRNA	chr3	94413401	94418286	+	1	4886	151
ENSMUST00000150364.2	ENSMUSG00000087331.8	1810021B22Rik	processed_transcript	Annotated_lncRNA	chr15	89071198	89075852	-	4	652	151
ENSMUST00000159544.2	ENSMUSG00000086429.9	Gt(ROSA)26Sor	antisense	Annotated_lncRNA	chr6	113070774	113077333	-	2	822	63
ENSMUST00000147620.7	ENSMUSG00000075555.11	Gm10863	antisense	Annotated_lncRNA	chr15	79166066	79216497	+	5	776	111
ENSMUST00000153753.1	ENSMUSG00000085024.1	C230035I16Rik	lincRNA	Annotated_lncRNA	chr13	23428107	23430826	-	3	643	90
ENSMUST00000150366.1	ENSMUSG00000086481.1	Gm11707	lincRNA	Annotated_lncRNA	chr11	106972058	106973090	-	2	490	90
ENSMUST00000148413.2	ENSMUSG00000072847.4	A530017D24Rik	lincRNA	Annotated_lncRNA	chr11	61865203	61868058	-	2	1313	113
ENSMUST00000133179.2	ENSMUSG00000090357.1	Gm17077	antisense	Annotated_lncRNA	chr7	30955825	30958004	+	2	279	79
ENSMUST00000146222.1	ENSMUSG00000085884.1	Gm15342	processed_transcript	Annotated_lncRNA	chr16	96036090	96038743	+	2	2100	99
ENSMUST00000193542.2	ENSMUSG00000104394.2	Gm21710	TEC	Annotated_lncRNA	chr1	187236457	187240357	+	1	3901	83
ENSMUST00000201350.1	ENSMUSG00000107368.1	Gm42574	antisense	Annotated_lncRNA	chr6	126822377	126825177	+	2	398	100
ENSMUST00000193139.1	ENSMUSG00000104347.1	Gm37689	TEC	Annotated_lncRNA	chr4	6378018	6378292	+	1	275	61
ENSMUST00000184678.1	ENSMUSG00000098702.1	1500015A07Rik	antisense	Annotated_lncRNA	chr18	61726433	61735917	+	2	890	176
ENSMUST00000155976.1	ENSMUSG00000085234.1	Gm15614	antisense	Annotated_lncRNA	chr5	32507184	32651065	-	4	1537	138
ENSMUST00000131085.1	ENSMUSG00000085663.1	Gm15718	antisense	Annotated_lncRNA	chr7	132979582	132983552	-	2	311	66
ENSMUST00000185587.1	ENSMUSG00000100750.1	Gm29084	antisense	Annotated_lncRNA	chr1	62534491	62535942	-	1	1452	150
ENSMUST00000195108.1	ENSMUSG00000104168.1	Gm38250	antisense	Annotated_lncRNA	chr8	105566324	105568695	+	3	462	98
ENSMUST00000197239.1	ENSMUSG00000105528.1	Gm43519	TEC	Annotated_lncRNA	chr5	14027894	14029765	+	1	1872	101
ENSMUST00000131801.1	ENSMUSG00000085546.1	Gm14252	antisense	Annotated_lncRNA	chr2	156332317	156339381	-	3	3215	182
ENSMUST00000162457.1	ENSMUSG00000089995.1	Gm15716	antisense	Annotated_lncRNA	chr8	69044956	69063422	+	2	400	110
ENSMUST00000146846.1	ENSMUSG00000086453.7	Gm11457	antisense	Annotated_lncRNA	chr2	164754264	164769666	-	6	676	110
ENSMUST00000193199.1	ENSMUSG00000104388.1	Gm37033	TEC	Annotated_lncRNA	chr1	180357649	180364998	+	1	7350	206
ENSMUST00000180936.1	ENSMUSG00000097258.1	Gm26767	lincRNA	Annotated_lncRNA	chr9	97068183	97073429	+	2	4476	129
ENSMUST00000194683.1	ENSMUSG00000103901.1	Gm37499	TEC	Annotated_lncRNA	chr2	14149820	14153297	+	1	3478	108
ENSMUST00000177296	ENSMUSG00000093734	Gm25082	misc_RNA	Annotated_lncRNA	chr11	51270435	51270689	+	1	255	72
ENSMUST00000194000.1	ENSMUSG00000104306.1	Gm36972	lincRNA	Annotated_lncRNA	chr1	165775868	165777155	-	2	676	74
ENSMUST00000197656.1	ENSMUSG00000105970.1	Gm43360	TEC	Annotated_lncRNA	chr5	122492022	122494908	-	1	2887	110
ENSMUST00000155952.7	ENSMUSG00000059277.12	R74862	processed_transcript	Annotated_lncRNA	chr7	143032621	143053686	-	4	2219	131
ENSMUST00000205051.2	ENSMUSG00000097354.7	2310001H17Rik	lincRNA	Annotated_lncRNA	chr6	129216351	129237991	-	4	676	132
ENSMUST00000180547.1	ENSMUSG00000097006.7	9530082P21Rik	lincRNA	Annotated_lncRNA	chr17	23749337	23751207	+	3	1709	149
ENSMUST00000194534.1	ENSMUSG00000104339.1	C130089K02Rik	TEC	Annotated_lncRNA	chr3	52057285	52064244	-	1	6960	126
ENSMUST00000171722.1	ENSMUSG00000091906.2	1700099I09Rik	antisense	Annotated_lncRNA	chr13	102760255	102761896	+	2	677	85
ENSMUST00000128960.1	ENSMUSG00000085208.3	Brip1os	antisense	Annotated_lncRNA	chr11	86201370	86211192	+	2	4423	289
ENSMUST00000153208.1	ENSMUSG00000085483.1	Gm14198	antisense	Annotated_lncRNA	chr2	154630002	154632636	-	2	948	126
ENSMUST00000129735.7	ENSMUSG00000087060.7	Eldr	processed_transcript	Annotated_lncRNA	chr11	16935586	16951100	-	4	598	99
ENSMUST00000134140.2	ENSMUSG00000089726.2	Mir17hg	lincRNA	Annotated_lncRNA	chr14	115042879	115046727	+	2	3536	129
ENSMUST00000135297.7	ENSMUSG00000063714.15	Sp3os	antisense	Annotated_lncRNA	chr2	72979424	72988442	+	3	370	123
ENSMUST00000161819.1	ENSMUSG00000090054.1	Gm15629	antisense	Annotated_lncRNA	chr14	75197073	75199271	-	3	476	62
ENSMUST00000195509.1	ENSMUSG00000104018.1	4833412K13Rik	TEC	Annotated_lncRNA	chr1	78465448	78466926	-	1	1479	85
ENSMUST00000183245.7	ENSMUSG00000097589.9	Dleu2	processed_transcript	Annotated_lncRNA	chr14	61628606	61682325	-	5	637	75
ENSMUST00000145438.1	ENSMUSG00000086859.3	Snhg20	lincRNA	Annotated_lncRNA	chr11	117076790	117077457	+	2	459	153
ENSMUST00000200034.1	ENSMUSG00000097392.2	D930016D06Rik	lincRNA	Annotated_lncRNA	chr5	104525869	104539326	+	2	605	87
ENSMUST00000196136.1	ENSMUSG00000105848.1	Gm42683	TEC	Annotated_lncRNA	chr13	19393126	19395453	-	1	2328	97
ENSMUST00000188747.1	ENSMUSG00000101335.1	Gm28229	sense_intronic	Annotated_lncRNA	chr9	88441500	88443652	-	1	2153	80
ENSMUST00000196233.1	ENSMUSG00000106137.1	Gm42538	antisense	Annotated_lncRNA	chr3	101425274	101426936	-	2	566	126
ENSMUST00000196235.1	ENSMUSG00000105979.1	Gm43411	TEC	Annotated_lncRNA	chr5	122906822	122908400	-	1	1579	104
ENSMUST00000124015.1	ENSMUSG00000087484.1	2900089D17Rik	antisense	Annotated_lncRNA	chr5	144241690	144246506	-	2	2475	118
ENSMUST00000181580.1	ENSMUSG00000097860.1	Gm26857	lincRNA	Annotated_lncRNA	chr4	3678117	3689548	-	2	3347	229
ENSMUST00000164319.1	ENSMUSG00000091509.7	Gm17066	processed_transcript	Annotated_lncRNA	chr14	105109409	105114461	-	3	795	81
ENSMUST00000145448.1	ENSMUSG00000085295.7	4930430E12Rik	antisense	Annotated_lncRNA	chr4	6353615	6357530	-	4	641	87
ENSMUST00000147689.1	ENSMUSG00000074039.10	4930520O04Rik	processed_transcript	Annotated_lncRNA	chr9	114368324	114376446	+	3	425	141
ENSMUST00000149124.1	ENSMUSG00000039545.15	Ppp1r3fos	antisense	Annotated_lncRNA	chrX	7574492	7578415	+	3	661	109
ENSMUST00000181056.1	ENSMUSG00000097051.1	Gm26836	lincRNA	Annotated_lncRNA	chr11	75745072	75761195	-	3	1568	121
ENSMUST00000126205.1	ENSMUSG00000087530.2	Gm15533	antisense	Annotated_lncRNA	chr7	128002849	128005190	-	2	465	86
ENSMUST00000180377.8	ENSMUSG00000097589.9	Dleu2	processed_transcript	Annotated_lncRNA	chr14	61619473	61682325	-	7	1165	127
ENSMUST00000147762.7	ENSMUSG00000085156.7	Gm11974	processed_transcript	Annotated_lncRNA	chr11	6525591	6528760	-	4	592	88
ENSMUST00000146110.1	ENSMUSG00000063751.6	Platr8	processed_transcript	Annotated_lncRNA	chr2	109902396	109913319	-	5	1349	94
ENSMUST00000185446.1	ENSMUSG00000067577.8	A430093F15Rik	processed_transcript	Annotated_lncRNA	chr19	10748037	10756771	+	2	938	81
ENSMUST00000194467.1	ENSMUSG00000104291.1	A130071D04Rik	TEC	Annotated_lncRNA	chr1	138161820	138167683	-	1	5864	154
ENSMUST00000191791.1	ENSMUSG00000103409.1	Lsmem2	lincRNA	Annotated_lncRNA	chr9	107593841	107597075	-	3	369	122
ENSMUST00000125396.1	ENSMUSG00000073529.9	F830208F22Rik	processed_transcript	Annotated_lncRNA	chr18	77793259	77796390	-	3	2355	189
ENSMUST00000196955.1	ENSMUSG00000105655.1	Gm42659	sense_intronic	Annotated_lncRNA	chr3	104836430	104838183	-	1	1754	93
ENSMUST00000144202.1	ENSMUSG00000086368.2	Gm13830	lincRNA	Annotated_lncRNA	chr5	115301137	115317597	+	3	381	109
ENSMUST00000204906.1	ENSMUSG00000107461.1	RP23-406J21.4	TEC	Annotated_lncRNA	chr6	100256708	100259227	-	1	2520	92
ENSMUST00000128569.1	ENSMUSG00000043833.6	2900005J15Rik	processed_transcript	Annotated_lncRNA	chr5	25101458	25110109	+	5	1813	170
ENSMUST00000144634.1	ENSMUSG00000087196.1	Gm13373	lincRNA	Annotated_lncRNA	chr2	28315016	28324050	-	3	655	90
ENSMUST00000125412.1	ENSMUSG00000078601.4	Gm12525	lincRNA	Annotated_lncRNA	chr3	108361551	108362256	+	2	554	120
ENSMUST00000193572.1	ENSMUSG00000102259.1	Gm38230	TEC	Annotated_lncRNA	chr9	86684050	86685208	-	1	1159	76
ENSMUST00000067618.4	ENSMUSG00000054510.5	Gm14461	lincRNA	Annotated_lncRNA	chr2	78237547	78302230	+	6	1780	102
ENSMUST00000129114.1	ENSMUSG00000085735.1	Mettl5os	antisense	Annotated_lncRNA	chr2	69885728	69888155	+	2	667	133
ENSMUST00000192636.1	ENSMUSG00000103179.1	Gm37171	TEC	Annotated_lncRNA	chr1	97544264	97545448	-	1	1185	95
ENSMUST00000140954.7	ENSMUSG00000087174.7	5530601H04Rik	processed_transcript	Annotated_lncRNA	chrX	105041401	105070124	-	6	3287	113
ENSMUST00000146124.1	ENSMUSG00000086740.1	Gm17029	antisense	Annotated_lncRNA	chr4	148960326	148984671	+	3	2899	152
ENSMUST00000180534.1	ENSMUSG00000097303.1	3110083C13Rik	lincRNA	Annotated_lncRNA	chr14	57999323	58003695	+	2	856	91
ENSMUST00000139356.7	ENSMUSG00000087177.7	E130307A14Rik	processed_transcript	Annotated_lncRNA	chr10	39622655	39731849	-	5	701	83
ENSMUST00000180982.1	ENSMUSG00000097073.7	9430037G07Rik	lincRNA	Annotated_lncRNA	chr9	88596801	88599516	-	3	2263	134
ENSMUST00000185789.1	ENSMUSG00000101609.1	Kcnq1ot1	antisense	Annotated_lncRNA	chr7	143212155	143296549	-	1	84395	267
ENSMUST00000192083.1	ENSMUSG00000102466.1	Gm38200	TEC	Annotated_lncRNA	chr3	51557542	51559652	-	1	2111	108
ENSMUST00000132370.8	ENSMUSG00000085184.9	4933439K11Rik	processed_transcript	Annotated_lncRNA	chr1	172538133	172550669	-	3	599	62
ENSMUST00000181611.1	ENSMUSG00000096976.1	Gm26882	lincRNA	Annotated_lncRNA	chr9	90094178	90095902	+	2	1537	98
ENSMUST00000188611.1	ENSMUSG00000044471.11	Lincpint	lincRNA	Annotated_lncRNA	chr6	31166524	31218346	-	3	516	112
ENSMUST00000180783.7	ENSMUSG00000097177.7	9330159M07Rik	processed_transcript	Annotated_lncRNA	chr9	88843510	88858801	-	5	1044	72
ENSMUST00000192940.1	ENSMUSG00000104444.1	Gm33051	antisense	Annotated_lncRNA	chr3	28807205	28813985	-	2	274	49
ENSMUST00000135682.1	ENSMUSG00000086813.1	Gm13657	processed_transcript	Annotated_lncRNA	chr2	75777188	75782306	+	4	1939	96
ENSMUST00000193875.5	ENSMUSG00000097439.6	Gm16754	processed_transcript	Annotated_lncRNA	chr9	21225371	21226413	+	2	574	102
ENSMUST00000197492.1	ENSMUSG00000106519.1	Gm38509	lincRNA	Annotated_lncRNA	chr3	34772075	34782346	+	2	1150	82
ENSMUST00000135433.7	ENSMUSG00000074813.12	Gm14005	processed_transcript	Annotated_lncRNA	chr2	128300733	128429323	-	3	699	119
ENSMUST00000199653.1	ENSMUSG00000106648.1	Gm43176	TEC	Annotated_lncRNA	chr5	52139585	52142573	-	1	2989	127
ENSMUST00000139492.1	ENSMUSG00000087362.7	Gm13710	lincRNA	Annotated_lncRNA	chr2	84501171	84531322	-	3	529	128
ENSMUST00000180791.1	ENSMUSG00000097004.1	4731419I09Rik	antisense	Annotated_lncRNA	chr3	89337850	89347831	+	2	2820	159
ENSMUST00000137359.1	ENSMUSG00000087639.1	Gm15512	antisense	Annotated_lncRNA	chr14	33365951	33370143	-	2	2257	381
ENSMUST00000200494.1	ENSMUSG00000104900.1	4930596I21Rik	sense_intronic	Annotated_lncRNA	chr1	138977656	138979246	+	3	461	77
ENSMUST00000038032.4	ENSMUSG00000038152.4	5033430I15Rik	lincRNA	Annotated_lncRNA	chr13	45965253	45966508	+	2	729	146
ENSMUST00000156612.1	ENSMUSG00000074373.6	Gm10680	antisense	Annotated_lncRNA	chr9	46242621	46243529	-	2	702	205
ENSMUST00000186760.1	ENSMUSG00000053353.5	2310001K24Rik	antisense	Annotated_lncRNA	chr2	163471957	163473005	+	2	740	190
ENSMUST00000156467.1	ENSMUSG00000086894.2	Gm15708	sense_intronic	Annotated_lncRNA	chr5	144277061	144280513	+	3	1765	144
ENSMUST00000183054.7	ENSMUSG00000097589.9	Dleu2	processed_transcript	Annotated_lncRNA	chr14	61603589	61648822	-	4	722	83
ENSMUST00000181685.1	ENSMUSG00000097903.1	Gm26679	lincRNA	Annotated_lncRNA	chr14	120384263	120388985	-	3	1255	141
ENSMUST00000113886.2	ENSMUSG00000079505.2	Gm11131	antisense	Annotated_lncRNA	chr17	35377021	35380292	-	2	3122	211
ENSMUST00000146546.1	ENSMUSG00000087292.1	Gm13832	lincRNA	Annotated_lncRNA	chr5	115359078	115396626	+	3	414	109
ENSMUST00000181619.1	ENSMUSG00000097032.2	4930539J05Rik	antisense	Annotated_lncRNA	chr3	135436226	135437759	-	2	1406	101
ENSMUST00000193524.1	ENSMUSG00000103907.1	Gm37498	TEC	Annotated_lncRNA	chr3	50400282	50404283	-	1	4002	104
ENSMUST00000181687.1	ENSMUSG00000097747.1	Gm26534	lincRNA	Annotated_lncRNA	chr11	60879118	60887218	+	2	1724	118
ENSMUST00000149830.7	ENSMUSG00000087177.7	E130307A14Rik	processed_transcript	Annotated_lncRNA	chr10	39654465	39732006	-	4	660	95
ENSMUST00000190941.1	ENSMUSG00000101304.1	Plet1os	antisense	Annotated_lncRNA	chr9	50488799	50504805	-	3	1119	155
ENSMUST00000178129.1	ENSMUSG00000096751.3	Gm28373	processed_transcript	Annotated_lncRNA	chr12	102673017	102727333	-	3	2724	205
ENSMUST00000129067.1	ENSMUSG00000087678.1	Gm14120	lincRNA	Annotated_lncRNA	chr2	148468890	148478780	+	2	2869	95
ENSMUST00000128603.1	ENSMUSG00000087579.7	1500017E21Rik	processed_transcript	Annotated_lncRNA	chr19	36658597	36689328	-	3	309	46
ENSMUST00000142777.1	ENSMUSG00000087060.7	Eldr	processed_transcript	Annotated_lncRNA	chr11	16939187	16951093	-	2	673	129
ENSMUST00000154030.7	ENSMUSG00000085385.7	Snhg17	processed_transcript	Annotated_lncRNA	chr2	158355765	158361522	-	5	2007	127
ENSMUST00000182520.1	ENSMUSG00000097971.3	Gm26917	lincRNA	Annotated_lncRNA	chr17	39845074	39846245	+	2	869	160
ENSMUST00000181697.1	ENSMUSG00000097431.1	Gm26782	lincRNA	Annotated_lncRNA	chr14	50870364	50877326	+	4	973	123
ENSMUST00000194340.1	ENSMUSG00000102369.1	9530022L04Rik	TEC	Annotated_lncRNA	chr3	30957329	30957638	-	1	310	46
ENSMUST00000181242.1	ENSMUSG00000097312.1	Gm26870	lincRNA	Annotated_lncRNA	chr9	3000282	3018084	-	4	1170	268
ENSMUST00000141256.1	ENSMUSG00000075265.4	Tnk2os	antisense	Annotated_lncRNA	chr16	32665223	32668197	-	3	1392	178
ENSMUST00000206449.1	ENSMUSG00000108365.1	RP24-174G2.2	TEC	Annotated_lncRNA	chr7	80036705	80038728	+	1	2024	106
ENSMUST00000205674.1	ENSMUSG00000108371.1	RP24-416M6.5	lincRNA	Annotated_lncRNA	chr6	72162849	72167707	+	2	400	88
ENSMUST00000194610.1	ENSMUSG00000103507.1	Gm38375	TEC	Annotated_lncRNA	chr9	96028624	96030850	+	1	2227	83
ENSMUST00000202492.1	ENSMUSG00000106732.1	Gm43792	TEC	Annotated_lncRNA	chr5	66429917	66432126	-	1	2210	92
ENSMUST00000127697.1	ENSMUSG00000086464.1	Gm15835	sense_intronic	Annotated_lncRNA	chr16	4777743	4779454	-	2	356	51
ENSMUST00000133808.1	ENSMUSG00000087679.2	C330006A16Rik	lincRNA	Annotated_lncRNA	chr2	26136814	26140521	-	2	2483	172
ENSMUST00000174714.7	ENSMUSG00000092203.7	1110038B12Rik	processed_transcript	Annotated_lncRNA	chr17	34950241	34952448	-	4	520	92
ENSMUST00000168012.2	ENSMUSG00000071456.6	1110002L01Rik	antisense	Annotated_lncRNA	chr12	3403878	3427011	-	3	3569	160
ENSMUST00000184126.2	ENSMUSG00000098332.2	2310009A05Rik	processed_transcript	Annotated_lncRNA	chr9	73039718	73042779	+	2	496	96
ENSMUST00000141347.1	ENSMUSG00000087685.1	1700122E12Rik	processed_transcript	Annotated_lncRNA	chr8	84847438	84848216	+	2	377	76
ENSMUST00000195585.1	ENSMUSG00000104271.1	Gm37891	TEC	Annotated_lncRNA	chr2	14966198	14967523	+	1	1326	93
ENSMUST00000204588.1	ENSMUSG00000107838.1	RP24-470M22.10	TEC	Annotated_lncRNA	chr6	133110474	133112301	+	1	1828	75
ENSMUST00000161735.7	ENSMUSG00000087331.8	1810021B22Rik	processed_transcript	Annotated_lncRNA	chr15	89071198	89075149	-	4	494	90
ENSMUST00000150529.1	ENSMUSG00000085101.7	Platr16	processed_transcript	Annotated_lncRNA	chr4	145410266	145449756	+	3	545	116
ENSMUST00000191750.1	ENSMUSG00000102837.1	Gm37383	TEC	Annotated_lncRNA	chr1	155881802	155882546	-	1	745	71
ENSMUST00000189625.1	ENSMUSG00000099759.1	1700030C10Rik	processed_transcript	Annotated_lncRNA	chr12	20804381	20815779	-	2	1735	158
ENSMUST00000191315.1	ENSMUSG00000101711.1	Gm28306	antisense	Annotated_lncRNA	chr1	34439511	34444730	-	2	529	82
ENSMUST00000193684.1	ENSMUSG00000103094.1	Gm37558	TEC	Annotated_lncRNA	chr3	69119742	69122724	-	1	2983	78
ENSMUST00000180643.1	ENSMUSG00000097729.1	2310015A10Rik	lincRNA	Annotated_lncRNA	chr12	80120548	80132844	-	3	4843	100
ENSMUST00000177896.7	ENSMUSG00000079179.9	Rab10os	antisense	Annotated_lncRNA	chr12	3235526	3250377	+	7	2872	163
ENSMUST00000123544.1	ENSMUSG00000042549.10	Map2k3os	antisense	Annotated_lncRNA	chr11	60920917	60931867	-	2	1291	241
ENSMUST00000198853.1	ENSMUSG00000106458.1	Gm42633	TEC	Annotated_lncRNA	chr5	125318681	125321444	-	1	2764	192
ENSMUST00000204020.1	ENSMUSG00000107585.1	RP23-449F12.8	lincRNA	Annotated_lncRNA	chr7	3421665	3423445	-	2	1092	128
ENSMUST00000199721.1	ENSMUSG00000097204.2	Gm17690	antisense	Annotated_lncRNA	chr3	96171375	96172416	-	2	757	115
ENSMUST00000031402.11	ENSMUSG00000029447.11	Cct6a	processed_transcript	Annotated_lncRNA	chr5	129787439	129845820	+	15	1599	532
ENSMUST00000180584.1	ENSMUSG00000097197.1	9530027J09Rik	lincRNA	Annotated_lncRNA	chrX	48276792	48285426	-	4	1684	154
ENSMUST00000186876.1	ENSMUSG00000099851.1	Gm29542	antisense	Annotated_lncRNA	chr12	31486958	31487889	+	3	704	126
ENSMUST00000196949.1	ENSMUSG00000105104.1	Gm43729	antisense	Annotated_lncRNA	chr3	127556228	127557561	-	2	499	48
ENSMUST00000124664.7	ENSMUSG00000074039.10	4930520O04Rik	processed_transcript	Annotated_lncRNA	chr9	114368303	114377229	+	4	1285	113
ENSMUST00000145046.7	ENSMUSG00000044730.15	9930104L06Rik	processed_transcript	Annotated_lncRNA	chr4	124937058	124939454	+	3	1203	116
ENSMUST00000162059.5	ENSMUSG00000013562.12	4833413E03Rik	lincRNA	Annotated_lncRNA	chr17	31557126	31559110	+	2	1092	176
ENSMUST00000141341.1	ENSMUSG00000085261.1	Gm13814	lincRNA	Annotated_lncRNA	chr2	92483926	92529809	+	2	3077	157
ENSMUST00000184504.1	ENSMUSG00000098318.7	1190002F15Rik	lincRNA	Annotated_lncRNA	chr6	134929155	134951718	+	2	544	94
ENSMUST00000180748.1	ENSMUSG00000097147.1	Gm26780	lincRNA	Annotated_lncRNA	chr11	76614467	76622204	+	3	2495	105
ENSMUST00000192922.1	ENSMUSG00000103821.1	D430013B06Rik	TEC	Annotated_lncRNA	chr1	59646200	59648071	-	1	1872	192
ENSMUST00000150472.1	ENSMUSG00000084864.1	1700027A07Rik	antisense	Annotated_lncRNA	chr15	78911966	78913660	-	2	458	88
ENSMUST00000132913.1	ENSMUSG00000085742.1	Gm13536	antisense	Annotated_lncRNA	chr2	33446802	33449207	+	2	766	89
ENSMUST00000192891.1	ENSMUSG00000102714.1	Gm37618	TEC	Annotated_lncRNA	chr1	33613758	33616832	-	1	3075	114
ENSMUST00000192167.1	ENSMUSG00000103285.1	Gm37274	TEC	Annotated_lncRNA	chr2	156084610	156086291	-	1	1682	105
ENSMUST00000181482.1	ENSMUSG00000097431.1	Gm26782	lincRNA	Annotated_lncRNA	chr14	50870376	50879003	+	2	2513	156
ENSMUST00000181149.1	ENSMUSG00000097119.1	B230354K17Rik	lincRNA	Annotated_lncRNA	chr17	45433852	45442544	+	3	4897	216
ENSMUST00000181906.1	ENSMUSG00000097164.1	Cep83os	lincRNA	Annotated_lncRNA	chr10	94673493	94688613	-	3	4135	145
ENSMUST00000191298.1	ENSMUSG00000101823.1	Gm29438	TEC	Annotated_lncRNA	chr6	72104201	72106813	+	1	2613	115
ENSMUST00000156682.1	ENSMUSG00000087535.1	Zmiz1os1	antisense	Annotated_lncRNA	chr14	25455737	25461128	-	3	3469	324
ENSMUST00000206155.1	ENSMUSG00000108414.1	Snhg1	processed_transcript	Annotated_lncRNA	chr19	8723475	8726443	+	10	605	101
ENSMUST00000157493	ENSMUSG00000088118	Gm24059	misc_RNA	Annotated_lncRNA	chr6	8439353	8439664	+	1	312	73
ENSMUST00000201056.1	ENSMUSG00000106869.1	Gm42473	TEC	Annotated_lncRNA	chr5	115870144	115872434	+	1	2291	172
ENSMUST00000194316.1	ENSMUSG00000104136.1	Gm36955	TEC	Annotated_lncRNA	chr1	54518610	54520270	-	1	1661	105
ENSMUST00000134755.1	ENSMUSG00000075416.5	Gm14488	processed_transcript	Annotated_lncRNA	chr2	30713147	30720057	-	5	668	131
ENSMUST00000133510.1	ENSMUSG00000087380.7	2210408F21Rik	processed_transcript	Annotated_lncRNA	chr6	31277848	31293220	+	3	429	99
ENSMUST00000197507.1	ENSMUSG00000104621.1	Gm43185	TEC	Annotated_lncRNA	chr3	152250029	152252803	-	1	2775	92
ENSMUST00000192942.2	ENSMUSG00000103283.2	Gm37276	lincRNA	Annotated_lncRNA	chr13	67612763	67614556	-	1	1794	128
ENSMUST00000181180.1	ENSMUSG00000097796.1	Gm16702	lincRNA	Annotated_lncRNA	chr17	8379045	8389468	-	3	2384	177
ENSMUST00000094769.10	ENSMUSG00000044730.15	9930104L06Rik	processed_transcript	Annotated_lncRNA	chr4	124937074	124944656	+	5	2911	241
ENSMUST00000181689.1	ENSMUSG00000097840.1	Gm26756	antisense	Annotated_lncRNA	chr5	67427680	67437990	+	3	1294	102
ENSMUST00000181829.1	ENSMUSG00000097707.1	Gm26742	lincRNA	Annotated_lncRNA	chr18	54981435	54987689	+	2	3340	163
ENSMUST00000192350.1	ENSMUSG00000102302.1	Gm38190	sense_intronic	Annotated_lncRNA	chr1	165230371	165235125	-	1	4755	158
ENSMUST00000199006.1	ENSMUSG00000105556.1	Gm43080	TEC	Annotated_lncRNA	chr3	35969384	35972026	-	1	2643	90
ENSMUST00000156734.1	ENSMUSG00000085012.1	Gm15492	antisense	Annotated_lncRNA	chr6	113308666	113326747	-	3	606	140
ENSMUST00000146744.1	ENSMUSG00000086269.1	Tmcc3os	antisense	Annotated_lncRNA	chr10	94567828	94612084	-	3	2913	177
ENSMUST00000196307.1	ENSMUSG00000105079.1	Gm43715	TEC	Annotated_lncRNA	chr5	57904639	57907353	+	1	2715	120
ENSMUST00000181248.1	ENSMUSG00000097263.1	Gm26804	lincRNA	Annotated_lncRNA	chr8	20292477	20420781	+	2	1017	83
ENSMUST00000180497.1	ENSMUSG00000097252.1	Gm6634	lincRNA	Annotated_lncRNA	chr3	70772379	70807291	-	4	1804	103
ENSMUST00000145769.7	ENSMUSG00000052125.16	F730043M19Rik	processed_transcript	Annotated_lncRNA	chr12	33134643	33147597	-	9	2010	132
ENSMUST00000194648.1	ENSMUSG00000103706.1	6820402A03Rik	TEC	Annotated_lncRNA	chr1	66793645	66796298	-	1	2654	189
ENSMUST00000180389.1	ENSMUSG00000097176.1	Gm26830	lincRNA	Annotated_lncRNA	chr11	95669952	95672719	+	2	993	136
ENSMUST00000181954.1	ENSMUSG00000097038.1	Gm26821	lincRNA	Annotated_lncRNA	chr7	18962415	18965173	-	2	2652	262
ENSMUST00000136218.1	ENSMUSG00000084915.2	C230037L18Rik	antisense	Annotated_lncRNA	chr15	89476236	89484847	+	4	1886	136
ENSMUST00000199417.1	ENSMUSG00000106099.1	Gm42664	sense_intronic	Annotated_lncRNA	chr3	119743208	119746446	-	1	3239	77
ENSMUST00000206372.1	ENSMUSG00000108783.1	RP23-298C3.14	lincRNA	Annotated_lncRNA	chr7	43670841	43671314	-	2	230	63
ENSMUST00000191079.1	ENSMUSG00000022639.14	Dubr	lincRNA	Annotated_lncRNA	chr16	50719299	50732683	-	3	2105	139
ENSMUST00000181913.1	ENSMUSG00000097712.1	Gm10532	lincRNA	Annotated_lncRNA	chr18	75514645	75522806	+	4	2301	243
ENSMUST00000206710.1	ENSMUSG00000108500.1	RP23-335G1.5	TEC	Annotated_lncRNA	chr7	116396551	116399717	-	1	3167	238
ENSMUST00000181529.1	ENSMUSG00000097674.1	Gm26610	lincRNA	Annotated_lncRNA	chr7	30650385	30652711	+	2	1024	100
ENSMUST00000172588.1	ENSMUSG00000092386.1	Gm20536	processed_transcript	Annotated_lncRNA	chr6	72609836	72616190	+	2	406	69
ENSMUST00000191700.1	ENSMUSG00000104396.1	Gm37959	TEC	Annotated_lncRNA	chr1	84392503	84395399	-	1	2897	171
ENSMUST00000204461.1	ENSMUSG00000107586.1	RP23-480I16.1	TEC	Annotated_lncRNA	chr2	38015218	38019167	-	1	3950	103
ENSMUST00000191409.6	ENSMUSG00000100009.6	Gm7967	lincRNA	Annotated_lncRNA	chr1	98589517	98607384	+	5	1049	99
ENSMUST00000162289.7	ENSMUSG00000053332.13	Gas5	processed_transcript	Annotated_lncRNA	chr1	161035163	161038533	+	10	904	75
ENSMUST00000142833.1	ENSMUSG00000074281.3	Gm12522	processed_transcript	Annotated_lncRNA	chr3	108379277	108383741	-	3	2439	154
ENSMUST00000159875.1	ENSMUSG00000089900.1	Tbc1d22bos	antisense	Annotated_lncRNA	chr17	29587617	29596279	-	2	826	99
ENSMUST00000154457.1	ENSMUSG00000087578.1	Ccdc142os	antisense	Annotated_lncRNA	chr6	83107747	83109054	-	2	388	72
ENSMUST00000180483.1	ENSMUSG00000097468.1	2310010G23Rik	lincRNA	Annotated_lncRNA	chrX	36814771	36817185	-	2	1020	70
ENSMUST00000154085.1	ENSMUSG00000087403.8	Kantr	lincRNA	Annotated_lncRNA	chrX	152319797	152327470	-	3	672	82
ENSMUST00000193595.1	ENSMUSG00000103115.1	Gm37584	lincRNA	Annotated_lncRNA	chr3	88526066	88527355	-	1	1290	115
ENSMUST00000180671.1	ENSMUSG00000097055.1	Gm4419	lincRNA	Annotated_lncRNA	chr12	21417911	21419803	+	2	1729	103
ENSMUST00000190327.1	ENSMUSG00000055833.14	1700034H15Rik	antisense	Annotated_lncRNA	chr1	191886130	191900886	-	2	250	63
ENSMUST00000181146.1	ENSMUSG00000097085.1	Gm26634	lincRNA	Annotated_lncRNA	chr15	78862956	78866889	-	2	1511	127
ENSMUST00000136690.2	ENSMUSG00000085622.8	3110056K07Rik	antisense	Annotated_lncRNA	chr12	71009795	71015832	-	3	1063	130
ENSMUST00000181502.1	ENSMUSG00000097062.1	Gm17586	lincRNA	Annotated_lncRNA	chr11	120633768	120635125	+	2	908	92
ENSMUST00000124853.1	ENSMUSG00000086527.1	Gm15856	antisense	Annotated_lncRNA	chr6	121223692	121226153	-	2	1162	125
ENSMUST00000142322.1	ENSMUSG00000087055.1	Gm11948	sense_intronic	Annotated_lncRNA	chr11	3353573	3354911	-	2	539	83
ENSMUST00000141964.1	ENSMUSG00000085485.1	Gm14024	antisense	Annotated_lncRNA	chr2	129246376	129268526	+	3	560	117
ENSMUST00000122528	ENSMUSG00000084477	Gm25780	misc_RNA	Annotated_lncRNA	chr6	140530963	140531215	+	1	253	73
ENSMUST00000192050.1	ENSMUSG00000104315.1	Gm37906	TEC	Annotated_lncRNA	chr1	30865504	30868538	-	1	3035	126
ENSMUST00000141136.7	ENSMUSG00000087174.7	5530601H04Rik	processed_transcript	Annotated_lncRNA	chrX	105067865	105070094	-	3	924	103
ENSMUST00000195445.1	ENSMUSG00000102275.1	Gm37144	TEC	Annotated_lncRNA	chr1	4778063	4779212	-	1	1150	107
ENSMUST00000159981.1	ENSMUSG00000089636.1	1700058P15Rik	antisense	Annotated_lncRNA	chr7	19258492	19259739	+	2	413	65
ENSMUST00000124241.7	ENSMUSG00000086915.7	Gm16365	antisense	Annotated_lncRNA	chr10	39562380	39613671	-	3	369	53
ENSMUST00000079529.6	ENSMUSG00000078247.3	Airn	antisense	Annotated_lncRNA	chr17	12741374	12815557	+	2	1113	117
ENSMUST00000196653.1	ENSMUSG00000105139.1	Gm43223	processed_transcript	Annotated_lncRNA	chr3	109120533	109122895	-	2	999	125
ENSMUST00000161579.1	ENSMUSG00000090070.1	Gm16577	antisense	Annotated_lncRNA	chr10	11212280	11212979	-	2	471	111
ENSMUST00000156068.2	ENSMUSG00000018451.6	6330403K07Rik	lincRNA	Annotated_lncRNA	chr11	71031941	71033513	-	2	1494	209
[truncated: 1,160 more rows]

## Sheet: Supplementary Data 2
Supplementary Data 2: Differentially expressed lncRNAs
Differentially expressed lncRNAs (4 hpi)
transcript_id	gene_id	gene_name	gene_location	S4_FPKM	C4_FPKM	log2(foldchange)	pvalue	qvalue
LNC_000254	XLOC_020424	-	chr16:84703340-84708460	15.5284	2.30452	2.75238	0.00751286	0.832531
ENSMUST00000125626.1	ENSMUSG00000051832.7	E230016K23Rik	chr11:83582055-83623693	1.51033	0.0843899	4.16165	0.0221651	1
LNC_000043	XLOC_004087	-	chr1:185862547-185870028	1.16085	0.135199	3.10202	0.0323973	1
LNC_000301	XLOC_024198	-	chr18:56370595-56395436	0.428308	0.0210258	4.34841	0.0172934	1
ENSMUST00000186844.1	ENSMUSG00000100113.1	Gm28592	chr10:111506285-111508645	19.0345	0.874586	4.44387	0.00328351	0.546485
ENSMUST00000180991.2	ENSMUSG00000097418.7	Mir155hg	chr16:84713022-84715245	11.0108	1.73462	2.66623	0.0476693	1
LNC_000038	XLOC_003828	-	chr1:169038345-169047393	0.186328	0.0123833	3.91138	0.0349615	1
ENSMUST00000124853.1	ENSMUSG00000086527.1	Gm15856	chr6:121210695-121226854	2.55384	0.233945	3.44843	0.0465071	1
Differentially expressed lncRNAs (8 hpi)
transcript_id	gene_id	gene_name	gene_location	S8_FPKM	C8_FPKM	log2(foldchange)	pvalue	qvalue
LNC_000369	XLOC_030186	-	chr2:116877999-116967511	0.710317	0.0026011	8.0932	0.0164616	1
LNC_000440	XLOC_037135	-	chr4:63959784-64149924	2.47557	0.344906	2.84349	0.0391291	1
LNC_000385	XLOC_031447	-	chr3:31202857-31316891	0.0297383	0.407485	-3.77635	0.020479	1
LNC_000397	XLOC_033051	-	chr3:14971200-15004697	0.0674685	0.68918	-3.3526	0.0313592	1
LNC_000451	XLOC_038307	-	chr4:153819835-153831157	0	0.864477	#NAME?	0.0461725	1
LNC_000476	XLOC_040556	-	chr5:36696934-36713460	0.0387324	1.08963	-4.81415	0.0477256	1
Differentially expressed lncRNAs (24 hpi)
transcript_id	gene_id	gene_name	gene_location	S24_FPKM	C24_FPKM	log2(foldchange)	pvalue	qvalue
LNC_000631	XLOC_054704	-	chr9:66982707-66993630	0.0169264	0.295414	-4.12539	0.0244399	1
ENSMUST00000181897.1	ENSMUSG00000096977.1	Gm10827	chr10:18235052-18238060	0.809297	0.0413105	4.29209	0.0257584	1
LNC_000254	XLOC_020424	-	chr16:84703340-84708460	171.986	22.1812	2.95489	0.000258626	0.111176
ENSMUST00000183333.7	ENSMUSG00000090386.9	Mir99ahg	chr16:77236316-77691403	2.45885	12.6966	-2.36838	0.0301419	1
LNC_000384	XLOC_031447	-	chr3:31202857-31316891	0.0619258	0.596897	-3.26887	0.0197458	1
LNC_000249	XLOC_020120	-	chr16:44755342-44763637	0.192958	1.89379	-3.29492	0.0131632	1
LNC_000616	XLOC_053257	-	chr9:66982707-66993630	4.0616	0.351943	3.52864	0.00928008	0.918685
ENSMUST00000181949.2	ENSMUSG00000097519.2	4930558J18Rik	chr1:57359221-57377544	0.0291368	0.856943	-4.87828	0.00651951	0.777274
ENSMUST00000180416.1	ENSMUSG00000097582.1	Gm26527	chr13:93771678-93943016	2.72095	18.445	-2.76105	0.0172889	1
ENSMUST00000188763.1	ENSMUSG00000099470.1	Gm29340	chr2:116972574-116976428	8.65719	59.4345	-2.77933	0.00162072	0.363713
ENSMUST00000181307.1	ENSMUSG00000097558.1	Gm26902	chr19:34473785-34481546	1.94772	0.0169288	6.84616	8.92317e-05	0.0537656
LNC_000449	XLOC_038301	-	chr4:153808517-153812287	0.0306805	0.774954	-4.65872	0.014002	1
LNC_000442	XLOC_037156	-	chr4:64280892-64405769	4.73386	0.373233	3.66487	0.0396069	1
LNC_000055	XLOC_005154	-	chr10:111583392-111611657	1.70497	0.0856149	4.31574	0.0426462	1
ENSMUST00000205194.1	ENSMUSG00000108291.1	RP23-20K24.9	chr6:86647041-86669161	6.28498	0.913014	2.7832	0.0339051	1
LNC_000142	XLOC_011091	-	chr12:69425095-69502467	0.0168417	1.11278	-6.04598	0.00637948	0.770841
LNC_000065	XLOC_005252	-	chr10:120622772-120702634	1.54757	8.11418	-2.39044	0.0208237	1
ENSMUST00000149940.1	ENSMUSG00000085148.1	Mir22hg	chr11:75461538-75466676	53.2649	9.57523	2.47581	0.0117191	1
LNC_000157	XLOC_013012	-	chr13:5870988-5881559	1.29108	0.206878	2.64173	0.0477139	1
ENSMUST00000197397.1	ENSMUSG00000106310.1	Gm43523	chr5:14025275-14256689	3.01759	0.220313	3.77577	0.0104376	0.970744
LNC_000043	XLOC_004087	-	chr1:185862547-185870028	0.0502489	0.569047	-3.50138	0.0316353	1
LNC_000358	XLOC_029509	-	chr2:70039125-70429198	2.21378	0.0553243	5.32245	0.0494965	1
LNC_000359	XLOC_029509	-	chr2:70039125-70429198	1.67317	0.0600557	4.80014	0.0143413	1
ENSMUST00000186183.1	ENSMUSG00000097709.7	2810429I04Rik	chr13:3478229-3498570	0.0196772	0.251396	-3.67536	0.047785	1
ENSMUST00000180595.1	ENSMUSG00000097658.1	Gm16755	chr11:120484612-120489065	0.0767705	1.41432	-4.20341	0.0215613	1
LNC_000028	XLOC_002643	-	chr1:61638823-62650430	0.0227107	0.764867	-5.07377	0.0357462	1
LNC_000605	XLOC_052299	-	chr8:126567418-126571221	0.339303	5.62789	-4.05195	0.016918	1
ENSMUST00000198200.1	ENSMUSG00000104745.1	Gm43073	chr3:97273875-97275064	0.726354	5.96434	-3.03762	0.0409046	1
ENSMUST00000201775.1	ENSMUSG00000106874.1	Gm20186	chr6:18844219-18848207	638.386	35.3643	4.17406	2.37939e-05	0.0207892
LNC_000181	XLOC_014429	-	chr13:30767253-30781973	0.0247254	0.438839	-4.14963	0.00936412	1
ENSMUST00000152569.1	ENSMUSG00000085335.1	Gm13684	chr2:83724396-83806916	17.3659	3.35582	2.37152	0.0328619	1
LNC_000419	XLOC_034916	-	chr4:24612553-24851124	0.0361527	0.570363	-3.97971	0.0289986	1
LNC_000495	XLOC_041925	-	chr6:5332052-5338776	2.62968	21.2548	-3.01483	0.00472189	0.665719
LNC_000493	XLOC_041848	-	chr5:148784981-148790549	0.039318	1.37385	-5.12689	0.00398025	0.606245
ENSMUST00000194192.1	ENSMUSG00000104475.1	D630036G22Rik	chr1:33908224-34308661	1.35853	0.0989443	3.77929	0.0302504	1
LNC_000511	XLOC_043940	-	chr6:28978513-28986056	3.30955	0.0782748	5.40194	0.00048685	0.171304
ENSMUST00000178628.7	ENSMUSG00000075511.8	1700001L05Rik	chr15:83357525-83367282	4.81057	0.385939	3.63976	0.034732	1
ENSMUST00000124850.1	ENSMUSG00000087624.1	9230111E07Rik	chr2:167768287-167783486	0.0937242	2.16141	-4.52741	0.0499908	1
ENSMUST00000196399.1	ENSMUSG00000097772.7	5430416N02Rik	chr5:100420841-100429535	0.363117	7.26643	-4.32274	0.0373217	1
ENSMUST00000195426.1	ENSMUSG00000102700.1	Gm38312	chr1:89070414-89155068	12.2701	46.294	-1.91568	0.0480105	1
LNC_000228	XLOC_018741	-	chr15:9434035-9466035	0.886423	0.0223031	5.31268	0.00466221	0.661855
LNC_000067	XLOC_005658	-	chr10:24754237-24767912	0.00651836	0.412944	-5.98529	0.000571247	1
LNC_000380	XLOC_031197	-	chr2:180424028-180456091	7.27022	32.4902	-2.15993	0.0143229	1
ENSMUST00000204652.1	ENSMUSG00000107633.1	RP24-127M20.6	chr6:128849089-128898167	5.39182	33.8248	-2.64924	0.00791549	0.853798
ENSMUST00000145576.1	ENSMUSG00000086736.1	Gm14902	chrX:100741092-100749421	0.0692804	1.40347	-4.34041	0.0172116	1
LNC_000079	XLOC_006378	-	chr10:96524182-96599488	2.34065	0.0602126	5.2807	0.00146626	0.342485
LNC_000410	XLOC_033694	-	chr3:87435772-87512648	0.16902	1.81742	-3.42662	0.0408995	1
ENSMUST00000159364.1	ENSMUSG00000089665.1	Fcor	chr8:3671187-3672336	15.9811	0.828998	4.26885	0.0265709	1
ENSMUST00000134289.1	ENSMUSG00000087042.1	Gm11611	chr11:97509339-97575215	15.2217	0.904581	4.07273	0.00285021	0.504662
ENSMUST00000181751.1	ENSMUSG00000097554.1	Gm26825	chr5:5781529-5783636	42.3047	127.245	-1.58872	0.0494488	1
ENSMUST00000144178.1	ENSMUSG00000085498.1	Gm14023	chr2:129297369-129309972	3.56622	0.157613	4.49994	0.00590996	0.742993
ENSMUST00000141341.1	ENSMUSG00000085261.1	Gm13814	chr2:92483925-92529809	0.0557342	1.57013	-4.81617	0.00693256	0.800577
LNC_000379	XLOC_031197	-	chr2:180424028-180456091	5.86169	22.8371	-1.96199	0.0201813	1
LNC_000370	XLOC_030428	-	chr2:129884230-129895607	0.0749168	1.02057	-3.76794	0.0197101	1
LNC_000364	XLOC_029613	-	chr2:79223557-79231486	0.00699471	0.770662	-6.78369	6.58901e-05	0.043175
ENSMUST00000156081.1	ENSMUSG00000086320.1	Gm12840	chr4:117700187-117700923	229.247	42.9235	2.41706	0.0123746	1
LNC_000444	XLOC_037156	-	chr4:64280892-64405769	14.5537	0.146414	6.6352	1.2283e-06	0.0023062
LNC_000433	XLOC_036601	-	chr4:8904438-8910412	1.0936	0.101561	3.42865	0.0266514	1
ENSMUST00000192843.1	ENSMUSG00000102971.1	A730062M13Rik	chr9:72806873-72917291	0.0316271	0.959362	-4.92284	0.00599445	0.748107
LNC_000116	XLOC_008428	-	chr11:104030682-104058041	0.00907797	0.499586	-5.78222	0.00163413	0.365375
LNC_000117	XLOC_008428	-	chr11:104030682-104058041	0.0282898	0.38372	-3.7617	0.0486152	1
LNC_000015	XLOC_001600	-	chr1:153349263-153387750	0.0635629	1.20453	-4.24414	0.032095	1
LNC_000164	XLOC_013533	-	chr13:55611077-55622763	8.20817	0.86761	3.24194	0.024321	1
LNC_000161	XLOC_013370	-	chr13:42244817-42263539	1.22772	0.146965	3.06243	0.0384127	1
ENSMUST00000195964.1	ENSMUSG00000106364.1	Gm42994	chr3:122538718-122619715	2.1707	11.4399	-2.39785	0.0396053	1
ENSMUST00000152112.1	ENSMUSG00000085949.1	Gm14275	chr2:172288132-172290520	209.106	0.806369	8.01858	1.39333e-06	0.00253725
LNC_000280	XLOC_023162	-	chr17:35196339-35197803	15.306	1.07762	3.82817	0.0134596	1
ENSMUST00000071101.7	ENSMUSG00000056771.7	Gm10010	chr6:128187817-128200623	0.0250528	0.483451	-4.27033	0.019315	1
LNC_000098	XLOC_007156	-	chr11:37953370-38063513	0.746298	8.11965	-3.44359	0.0199361	1
LNC_000014	XLOC_001600	-	chr1:153349263-153387750	0.159025	1.9699	-3.63079	0.0205215	1
LNC_000325	XLOC_025606	-	chr19:34976121-34999424	0.0167848	0.565386	-5.074	0.00100628	0.271581
LNC_000207	XLOC_017373	-	chr14:69840419-70062342	0.263146	3.49255	-3.73035	0.00970998	0.939262
ENSMUST00000143732.7	ENSMUSG00000073529.9	F830208F22Rik	chr18:77793258-77882007	1.13349	7.22873	-2.67297	0.0331358	1
LNC_000011	XLOC_001108	-	chr1:94080758-94089398	0.0131789	0.59895	-5.50613	0.00304848	0.524425
LNC_000013	XLOC_001600	-	chr1:153349263-153387750	0.245967	2.44579	-3.31376	0.0355698	1
LNC_000017	XLOC_001610	-	chr1:153579903-153591107	0.801426	6.02038	-2.90921	0.0367211	1
LNC_000632	XLOC_054704	-	chr9:66982707-66993630	0.0480995	0.884939	-4.20148	0.0216213	1
LNC_000198	XLOC_016446	-	chr14:103452090-103455445	0.0181231	0.382911	-4.40111	0.0154824	1
ENSMUST00000192720.1	ENSMUSG00000103233.1	Gm37159	chr2:68861440-69114282	1.30014	6.73058	-2.37207	0.0463206	1
LNC_000115	XLOC_008426	-	chr11:104018538-104023424	0.0500578	0.94298	-4.23556	0.027045	1
ENSMUST00000202081.1	ENSMUSG00000107278.1	Gm42600	chr6:85587530-85702753	0.0472058	0.621681	-3.71914	0.0427045	1
LNC_000489	XLOC_041268	-	chr5:112100605-112125524	0.180266	1.31981	-2.87212	0.0136327	1
ENSMUST00000139822.1	ENSMUSG00000075029.6	4930558J22Rik	chr13:23756202-23757620	3.00479	18.7052	-2.6381	0.0380724	1
LNC_000252	XLOC_020390	-	chr16:77236316-77691403	1.87601	10.4754	-2.48127	0.00573722	0.732492
ENSMUST00000204577.1	ENSMUSG00000107546.1	RP23-348K12.3	chr6:73012042-73221651	0.482904	0.029571	4.02948	0.0375373	1
ENSMUST00000181657.8	ENSMUSG00000097039.8	Pvt1	chr15:62037985-62258637	0.514428	3.60156	-2.80758	0.0496111	1
ENSMUST00000181170.1	ENSMUSG00000091993.2	B930036N10Rik	chr1:171500567-171504750	2.43964	0.234341	3.37999	0.0190841	1
ENSMUST00000186844.1	ENSMUSG00000100113.1	Gm28592	chr10:111506285-111508645	183.418	20.8656	3.13594	0.00194516	0.405049
LNC_000096	XLOC_007136	-	chr11:37953370-38063513	0.830065	10.6585	-3.68264	0.00599357	0.748101
ENSMUST00000193609.1	ENSMUSG00000104235.1	Gm37589	chr3:60472829-60629750	5.39415	25.5466	-2.24367	0.0174527	1
ENSMUST00000175674.1	ENSMUSG00000093726.1	Gm20667	chr14:67673176-67675106	0.0312509	1.35009	-5.43301	0.00207852	0.421388
ENSMUST00000181443.1	ENSMUSG00000097142.1	Gm26778	chr14:102976580-102982637	156.041	13.435	3.53785	2.78483e-05	0.0233185
LNC_000641	XLOC_056256	-	chrX:101743983-101751230	0.703426	0.0403937	4.1222	0.0329487	1
LNC_000304	XLOC_024563	-	chr18:24374397-24394940	0.0270101	1.29076	-5.57858	0.00150107	0.347694
LNC_000170	XLOC_013927	-	chr13:97559064-97578390	0.0210882	0.430822	-4.35258	0.021602	1
ENSMUST00000180991.2	ENSMUSG00000097418.7	Mir155hg	chr16:84713022-84715245	121.967	13.9021	3.13311	0.00119049	0.301207
ENSMUST00000146868.1	ENSMUSG00000086015.1	4833417C18Rik	chr11:95858161-95861044	0.566425	4.54812	-3.00531	0.0477132	1
ENSMUST00000198461.1	ENSMUSG00000105987.4	AI506816	chr5:23699069-23712667	1.23872	12.0501	-3.28212	0.045522	1
ENSMUST00000204906.1	ENSMUSG00000107461.1	RP23-406J21.4	chr6:100228564-100287485	10.8735	1.44541	2.91127	0.0161353	1
ENSMUST00000137359.1	ENSMUSG00000087639.1	Gm15512	chr14:33216822-33370143	4.38295	0.504899	3.11783	0.0269093	1
ENSMUST00000204451.1	ENSMUSG00000108004.1	RP23-203F1.2	chr6:53287269-53700376	5.40529	0.664324	3.02441	0.0272216	1
ENSMUST00000123459.1	ENSMUSG00000087291.1	Gm11946	chr11:3517522-3540612	1.45405	0.130706	3.47569	0.0225679	1
ENSMUST00000193524.1	ENSMUSG00000103907.1	Gm37498	chr3:49892525-50443614	10.7107	1.86441	2.52226	0.0215952	1
LNC_000344	XLOC_027932	-	chr2:117109474-117110915	0.0671555	1.48395	-4.4658	0.013893	1
ENSMUST00000180666.1	ENSMUSG00000096987.1	Gm26525	chr4:88784454-88794391	3.3539	0.494063	2.76307	0.0391895	1
LNC_000360	XLOC_029509	-	chr2:70039125-70429198	4.06949	0.077171	5.72065	0.000537894	0.182749
ENSMUST00000139014.1	ENSMUSG00000043993.6	2900052L18Rik	chr11:120229801-120231585	0.31384	2.77761	-3.14575	0.045416	1
ENSMUST00000196937.1	ENSMUSG00000105445.1	Gm42972	chr3:126921611-127499350	0.0496997	0.478737	-3.26793	0.0498682	1
ENSMUST00000138411.1	ENSMUSG00000073821.11	8030451A03Rik	chr4:63959784-64149924	28.982	3.90538	2.89162	0.0303631	1
ENSMUST00000181893.7	ENSMUSG00000097466.8	D430036J16Rik	chr9:81628290-81645156	0.173786	1.82634	-3.39357	0.0497524	1
ENSMUST00000176275.1	ENSMUSG00000093507.1	Gm20627	chr3:96254618-96256277	2.16527	0.154053	3.81305	0.0407512	1
LNC_000428	XLOC_036302	-	chr4:145267136-145315147	7.30504	0	inf	0.0185983	1
LNC_000426	XLOC_036302	-	chr4:145267136-145315147	2.40183	0.0747939	5.00507	0.000748378	0.226031
ENSMUST00000126622.7	ENSMUSG00000048603.8	Gm9828	chr13:98317068-98322035	0.0438819	0.605389	-3.78616	0.0409777	1
ENSMUST00000142833.1	ENSMUSG00000074281.3	Gm12522	chr3:108364910-108383741	0.0959565	1.80752	-4.23549	0.0120675	1
ENSMUST00000170557.1	ENSMUSG00000091479.1	Gm17035	chr15:66929320-67013039	129.284	24.3512	2.40848	0.044171	1
LNC_000046	XLOC_004265	-	chr10:16593762-16645294	3.56015	0.068312	5.70366	0.00121632	0.305247
ENSMUST00000195382.1	ENSMUSG00000103313.1	Gm38357	chr3:51224446-51251644	25.8569	6.34305	2.0273	0.0433958	1
ENSMUST00000123117.1	ENSMUSG00000095334.2	Gm21984	chr7:126928878-126970606	7.93898	0.169566	5.54903	0.00378582	0.590547
ENSMUST00000198856.1	ENSMUSG00000106334.1	Gm43549	chr3:55578104-55582730	31.4091	143.289	-2.18968	0.00687096	0.797476
LNC_000081	XLOC_006464	-	chr10:111139077-111153841	0.110299	0.741343	-2.74872	0.0439682	1
LNC_000338	XLOC_027037	-	chr2:30629654-30689210	0.078013	0.804395	-3.36612	0.0218853	1
ENSMUST00000122923.1	ENSMUSG00000084910.1	C630043F03Rik	chr4:72201347-72215352	0.0901147	0.99358	-3.4628	0.044805	1
LNC_000581	XLOC_051074	-	chr8:109750531-109768732	0.0604197	0.598432	-3.3081	0.0184614	1
ENSMUST00000193166.1	ENSMUSG00000103197.1	Gm37642	chr1:95587681-95667571	0.884525	6.98867	-2.98204	0.0296925	1
ENSMUST00000180863.1	ENSMUSG00000097815.1	Gm26809	chr6:18844219-18848207	168.919	20.6547	3.03179	0.000248656	0.108295
LNC_000629	XLOC_054463	-	chr9:53301669-53383593	0.0521373	0.562628	-3.43179	0.0469596	1
ENSMUST00000155949.1	ENSMUSG00000079499.9	6530402F18Rik	chr2:29194793-29253006	14.6016	0.119087	6.93796	4.84113e-07	0.00113333
ENSMUST00000193333.1	ENSMUSG00000103596.1	Gm37354	chr1:33908224-34308661	0.98618	0.0228922	5.42892	0.0165908	1
ENSMUST00000197239.1	ENSMUSG00000105528.1	Gm43519	chr5:14025275-14256689	10.746	1.19012	3.17461	0.0139144	1
Differentially expressed lncRNAs (48 hpi)
transcript_id	gene_id	gene_name	gene_location	S48_FPKM	C48_FPKM	log2(foldchange)	pvalue	qvalue
ENSMUST00000181717.2	ENSMUSG00000097699.2	5430400D12Rik	chr7:79920722-79922521	0.0427876	0.687813	-4.00675	0.0299421	1
ENSMUST00000191474.1	ENSMUSG00000099568.1	Gm28513	chr1:153740348-153749324	15.5158	1.71454	3.17785	0.0382523	1
LNC_000254	XLOC_020424	-	chr16:84703340-84708460	63.7559	5.64255	3.49814	0.000136581	0.0717676
ENSMUST00000132811.1	ENSMUSG00000086942.1	Gm15489	chr7:122133040-122159401	0.0856625	1.45816	-4.08934	0.0263965	1
LNC_000462	XLOC_039425	-	chr5:105501959-105507591	0.0158773	0.959145	-5.91671	0.000708126	0.218008
ENSMUST00000152600.1	ENSMUSG00000084899.1	Gm15344	chr10:86685600-86705509	59.8572	5.13124	3.54415	0.0147898	1
ENSMUST00000203932.1	ENSMUSG00000107402.1	RP23-285C21.7	chr6:148047258-148215731	0.229017	1.8235	-2.99319	0.0476031	1
ENSMUST00000205388.1	ENSMUSG00000108520.1	RP23-311C19.5	chr7:27674658-27677844	0.321573	2.91229	-3.17893	0.030816	1
ENSMUST00000188763.1	ENSMUSG00000099470.1	Gm29340	chr2:116972574-116976428	6.45922	50.0315	-2.95341	0.00155486	0.355147
ENSMUST00000150471.1	ENSMUSG00000087050.1	Dhrs13os	chr11:77982753-78037866	0.169753	1.73594	-3.35421	0.0409561	1
LNC_000052	XLOC_004880	-	chr10:81127200-81128821	0.0567788	0.854733	-3.91205	0.0347114	1
ENSMUST00000204262.1	ENSMUSG00000107749.1	RP23-322E20.6	chr6:71213939-71322233	0.119064	2.64822	-4.47521	0.0057265	0.731713
ENSMUST00000205194.1	ENSMUSG00000108291.1	RP23-20K24.9	chr6:86647041-86669161	6.31416	0.702374	3.16828	0.0213035	1
LNC_000146	XLOC_011406	-	chr12:99955862-99959686	0.0198267	0.399117	-4.3313	0.0178882	1
LNC_000065	XLOC_005252	-	chr10:120622772-120702634	0.598445	3.59087	-2.58504	0.0365076	1
LNC_000425	XLOC_036133	-	chr4:135541887-135573630	0.0444695	0.492876	-3.47034	0.0289696	1
LNC_000294	XLOC_023959	-	chr18:34887573-34894567	0.0265975	0.588642	-4.46803	0.0141987	1
LNC_000147	XLOC_011509	-	chr12:108825872-108835883	0.0853828	1.16004	-3.76408	0.028371	1
ENSMUST00000181619.1	ENSMUSG00000097032.2	4930539J05Rik	chr3:135436208-135468198	0.0533995	1.71583	-5.00594	0.0295495	1
ENSMUST00000186183.1	ENSMUSG00000097709.7	2810429I04Rik	chr13:3478229-3498570	0.0230299	0.463482	-4.33093	0.0178978	1
LNC_000606	XLOC_052652	-	chr9:24503382-24512244	0.105061	1.09914	-3.38708	0.0215939	1
ENSMUST00000201775.1	ENSMUSG00000106874.1	Gm20186	chr6:18844219-18848207	294.334	17.8167	4.04615	0.00018035	0.0871838
LNC_000180	XLOC_014388	-	chr13:24741231-24751675	0.0428475	0.833613	-4.2821	0.0200573	1
LNC_000076	XLOC_006370	-	chr10:96330361-96338722	0.0535426	0.493196	-3.2034	0.0456683	1
ENSMUST00000140185.1	ENSMUSG00000086328.1	2700033N17Rik	chr2:116066217-116067444	0.264464	3.95763	-3.90349	0.0439213	1
ENSMUST00000196136.1	ENSMUSG00000105848.1	Gm42683	chr13:19357678-19395759	0.118718	1.3732	-3.53193	0.040704	1
ENSMUST00000201648.1	ENSMUSG00000107178.1	Gm42531	chr5:150522629-150569747	0.0324835	0.505593	-3.9602	0.040121	1
ENSMUST00000181866.1	ENSMUSG00000097889.1	Gm26541	chr10:80681837-80701820	0.0164969	0.597916	-5.17967	0.00370223	1
ENSMUST00000201586.1	ENSMUSG00000106993.1	Gm43417	chr5:73998452-74068431	0.0125091	1.21224	-6.59856	0.00297777	0.517796
LNC_000495	XLOC_041925	-	chr6:5332052-5338776	2.20091	29.9129	-3.7646	0.000600258	0.196933
LNC_000434	XLOC_036789	-	chr4:40280812-40287566	0.052142	0.942263	-4.17561	0.0229824	1
ENSMUST00000188292.6	ENSMUSG00000101223.6	4930568A12Rik	chr1:34477166-34489826	0.0916848	1.37641	-3.90808	0.0348955	1
ENSMUST00000180407.1	ENSMUSG00000097526.1	Gm26847	chr10:128225837-128252941	0.0666706	1.10433	-4.04998	0.0350254	1
ENSMUST00000181395.1	ENSMUSG00000097750.2	Gm4673	chr7:30945247-30973464	0.414473	3.1225	-2.91335	0.0370188	1
LNC_000067	XLOC_005658	-	chr10:24754237-24767912	0.0608951	0.529153	-3.11929	0.0484417	1
ENSMUST00000182453.1	ENSMUSG00000098041.1	Gm26981	chr7:92729839-92733748	0.526311	3.89851	-2.88893	0.0369053	1
LNC_000380	XLOC_031197	-	chr2:180424028-180456091	11.2284	41.7867	-1.8959	0.0242285	1
LNC_000464	XLOC_039532	-	chr5:110874554-110875955	0.0590772	1.00773	-4.09236	0.0262855	1
ENSMUST00000180869.1	ENSMUSG00000097784.1	A430105J06Rik	chr1:186749395-186752921	0.0602384	0.906566	-3.91166	0.0347296	1
ENSMUST00000196484.1	ENSMUSG00000104999.1	4930477O15Rik	chr5:121397935-121545905	0.073811	1.7757	-4.58841	0.0476112	1
ENSMUST00000181290.1	ENSMUSG00000097208.1	Gm26698	chr12:86891403-86927377	0.515416	5.59083	-3.43926	0.0358682	1
ENSMUST00000136376.1	ENSMUSG00000062470.9	Fbxl12os	chr9:20607480-20617271	0.0293062	0.8253	-4.81564	0.00757702	0.8361
ENSMUST00000134140.2	ENSMUSG00000089726.2	Mir17hg	chr14:115042878-115046727	0.99088	7.18898	-2.85901	0.0223079	1
ENSMUST00000206449.1	ENSMUSG00000108365.1	RP24-174G2.2	chr7:80024813-80094173	1.18159	12.7035	-3.42642	0.00842028	0.880746
ENSMUST00000156882.1	ENSMUSG00000086245.1	Gm16170	chr11:48825345-48853493	0.0528143	0.97324	-4.20379	0.0203815	1
LNC_000377	XLOC_031009	-	chr2:168072749-168080689	0.229999	1.78291	-2.95453	0.0341907	1
ENSMUST00000065383.10	ENSMUSG00000053117.10	E330013P04Rik	chr19:60144674-60162591	0.811613	0.0339999	4.57719	0.0116896	1
ENSMUST00000181575.2	ENSMUSG00000097251.2	5033417F24Rik	chr1:92906980-92910764	0.0400742	0.56379	-3.81442	0.0400493	1
LNC_000430	XLOC_036471	-	chr4:153929754-153935598	0.10091	1.01591	-3.33164	0.0428259	1
LNC_000636	XLOC_055003	-	chr9:95435298-95447911	0.164387	1.5502	-3.23729	0.0192697	1
LNC_000015	XLOC_001600	-	chr1:153349263-153387750	5.19131	0.152828	5.08612	0.00166347	0.369037
ENSMUST00000181397.1	ENSMUSG00000096975.1	Gm16386	chr17:22784797-22817741	0.0525894	0.897518	-4.0931	0.0262584	1
LNC_000333	XLOC_026409	-	chr19:34179844-34192170	0.0248305	0.674524	-4.76368	0.00836443	0.877704
ENSMUST00000185622.1	ENSMUSG00000099338.1	2810030D12Rik	chr8:13200719-13207714	0.246392	7.62558	-4.95182	0.00872537	0.894668
ENSMUST00000196513.1	ENSMUSG00000106149.1	Gm43430	chr3:135584654-135691546	14.1175	2.56344	2.46133	0.0235874	1
ENSMUST00000198613.1	ENSMUSG00000105004.1	Gm43075	chr3:97560741-97613836	0.0168045	0.541376	-5.00971	0.00521034	1
LNC_000014	XLOC_001600	-	chr1:153349263-153387750	9.25188	0.239342	5.2726	0.000270152	0.114618
LNC_000326	XLOC_025802	-	chr19:53273671-53282948	0.0915216	0.815713	-3.15588	0.0337419	1
LNC_000091	XLOC_006646	-	chr10:127311912-127323633	0.0949177	2.2402	-4.56081	0.0167405	1
LNC_000391	XLOC_031685	-	chr3:57882311-57929190	0.032432	0.457616	-3.81865	0.00999925	1
ENSMUST00000202292.1	ENSMUSG00000107171.1	Gm42572	chr5:73019986-73256619	0.0985184	2.47405	-4.65034	0.00405945	0.613518
LNC_000013	XLOC_001600	-	chr1:153349263-153387750	7.50197	0.205342	5.19117	0.0013345	0.323692
LNC_000639	XLOC_055278	-	chr9:118478211-118489702	0.0307314	0.525384	-4.09559	0.0261673	1
LNC_000190	XLOC_015291	-	chr13:112739653-112749133	0.0430214	0.549038	-3.67378	0.0239768	1
LNC_000100	XLOC_007409	-	chr11:57542640-57546072	0.16342	1.90279	-3.54146	0.0254775	1
LNC_000609	XLOC_052880	-	chr9:44489796-44495167	0.0919254	1.52085	-4.04827	0.00943264	0.926031
LNC_000489	XLOC_041268	-	chr5:112100605-112125524	0.0937717	1.6961	-4.17693	0.000819434	0.239857
ENSMUST00000180982.1	ENSMUSG00000097073.7	9430037G07Rik	chr9:88595324-88599516	0.0756305	1.1769	-3.95988	0.0464226	1
LNC_000316	XLOC_025452	-	chr19:16090550-16096618	0.56578	4.51511	-2.99645	0.0162854	1
ENSMUST00000140646.1	ENSMUSG00000086291.1	Gm15513	chr5:34194892-34288437	0.0467351	1.31431	-4.81366	0.0076019	0.836947
LNC_000394	XLOC_032305	-	chr3:95665886-95687917	0.552883	5.49288	-3.31252	0.00665268	0.78493
ENSMUST00000186844.1	ENSMUSG00000100113.1	Gm28592	chr10:111506285-111508645	65.6631	5.69335	3.52773	0.00460046	0.656683
ENSMUST00000143428.1	ENSMUSG00000086924.1	Gm11766	chr11:119938510-119942074	0.022204	0.871434	-5.2945	0.00290849	0.510491
LNC_000648	XLOC_057336	-	chrX:42011221-42034958	0.0474735	0.471391	-3.31173	0.0462388	1
ENSMUST00000180991.2	ENSMUSG00000097418.7	Mir155hg	chr16:84713022-84715245	40.4963	4.21556	3.264	0.00578907	0.735384
ENSMUST00000198804.1	ENSMUSG00000105517.1	Gm42436	chr3:41002433-41006089	0.144286	2.43287	-4.07566	0.00777422	0.845771
ENSMUST00000181921.1	ENSMUSG00000097785.1	B230217O12Rik	chr19:57323384-57360775	0.177084	2.00131	-3.49844	0.0432469	1
LNC_000034	XLOC_003675	-	chr1:159523768-159931729	0.0436519	0.893743	-4.35574	0.016166	1
ENSMUST00000199139.1	ENSMUSG00000105954.1	Gm42793	chr5:104435117-104441050	313.648	40.6857	2.94655	0.000721985	0.22068
ENSMUST00000125191.7	ENSMUSG00000029386.15	Tctn2	chr5:124598791-124627458	0.0286442	0.777813	-4.76311	0.0411282	1
LNC_000346	XLOC_028170	-	chr2:131395031-131404440	0.0111556	0.39326	-5.13964	0.00402125	1
ENSMUST00000180666.1	ENSMUSG00000096987.1	Gm26525	chr4:88784454-88794391	0.443293	3.25317	-2.87551	0.0385985	1
ENSMUST00000169111.1	ENSMUSG00000085184.9	4933439K11Rik	chr1:172521043-172563717	0.0380351	0.841012	-4.46672	0.014227	1
ENSMUST00000198041.1	ENSMUSG00000106032.1	Gm42463	chr3:94413272-94451130	0.716907	5.2265	-2.86599	0.0215738	1
LNC_000172	XLOC_013927	-	chr13:97559064-97578390	0.00472326	1.14655	-7.92329	0.0458747	1
LNC_000173	XLOC_013927	-	chr13:97559064-97578390	0.0367403	1.12437	-4.93561	0.0202209	1
LNC_000338	XLOC_027037	-	chr2:30629654-30689210	0.672684	3.6814	-2.45225	0.0357127	1
ENSMUST00000197507.1	ENSMUSG00000104621.1	Gm43185	chr3:152236981-152266318	0.0243472	1.6413	-6.07494	0.000478295	0.169068
LNC_000582	XLOC_051075	-	chr8:109768991-109775962	0.0132802	0.267472	-4.33204	0.0178685	1
LNC_000581	XLOC_051074	-	chr8:109750531-109768732	0.051959	0.688216	-3.72741	0.00982575	0.944657
LNC_000589	XLOC_051648	-	chr8:47655310-47662242	0.215283	1.5652	-2.86204	0.0409306	1
ENSMUST00000165676.1	ENSMUSG00000090582.1	Gm17024	chr12:40201566-40248504	60.7444	10.7004	2.50509	0.0418843	1
ENSMUST00000146560.8	ENSMUSG00000085287.8	4833418N02Rik	chr17:87274885-87282814	0.0694649	1.43798	-4.37161	0.0366598	1
ENSMUST00000145250.1	ENSMUSG00000086629.7	2810403D21Rik	chrX:108834477-108886896	0.13182	1.29034	-3.29111	0.0413707	1

## Sheet: Supplementary Data 3
Supplementary Data 3: Cis targets of differentially expressed lncRNAs
Chromosome	lncRNA_ID	lncRNA_Gene_ID	lncRNA_Gene_Symbol	lncRNA_Status	lncRNA_Start	lncRNA_End	lncRNA_Strand	mRNA_ID	mRNA_Gene_Id	mRNA_Gene_Symbol	mRNA_Start	mRNA_End	mRNA_Strand	Distance	Location
chr16	LNC_000254	XLOC_020424	--	Novel_lncRNA	84703341	84708460	+	ENSMUST00000098407	ENSMUSG00000053062	Jam2	84774386	84810996	+	65925	upstream
chr16	LNC_000254	XLOC_020424	--	Novel_lncRNA	84703341	84708460	+	ENSMUST00000116584	ENSMUSG00000022889	Mrpl39	84717576	84735742	-	9115	downstream
chr16	LNC_000254	XLOC_020424	--	Novel_lncRNA	84703341	84708460	+	ENSMUST00000114195	ENSMUSG00000053062	Jam2	84774123	84825928	+	65662	upstream
chr11	ENSMUST00000125626.1	ENSMUSG00000051832.7	E230016K23Rik	Annotated_lncRNA	83582056	83623693	+	ENSMUST00000001008	ENSMUSG00000000982	Ccl3	83647844	83649355	-	24150	downstream
chr11	ENSMUST00000125626.1	ENSMUSG00000051832.7	E230016K23Rik	Annotated_lncRNA	83582056	83623693	+	ENSMUST00000001009	ENSMUSG00000000983	Wfdc18	83709015	83711348	+	85321	upstream
chr11	ENSMUST00000125626.1	ENSMUSG00000051832.7	E230016K23Rik	Annotated_lncRNA	83582056	83623693	+	ENSMUST00000019069	ENSMUSG00000018925	Heatr9	83511736	83522175	-	59880	upstream
chr11	ENSMUST00000125626.1	ENSMUSG00000051832.7	E230016K23Rik	Annotated_lncRNA	83582056	83623693	+	ENSMUST00000019071	ENSMUSG00000018927	Ccl6	83587882	83593087	-	-5206	antisense
chr11	ENSMUST00000125626.1	ENSMUSG00000051832.7	E230016K23Rik	Annotated_lncRNA	83582056	83623693	+	ENSMUST00000133170	ENSMUSG00000020680	Taf15	83489027	83506743	+	75312	downstream
chr11	ENSMUST00000125626.1	ENSMUSG00000051832.7	E230016K23Rik	Annotated_lncRNA	83582056	83623693	+	ENSMUST00000019266	ENSMUSG00000019122	Ccl9	83572919	83578636	-	3419	upstream
chr11	ENSMUST00000125626.1	ENSMUSG00000051832.7	E230016K23Rik	Annotated_lncRNA	83582056	83623693	+	ENSMUST00000019074	ENSMUSG00000018930	Ccl4	83662584	83664683	+	38890	upstream
chr11	ENSMUST00000125626.1	ENSMUSG00000051832.7	E230016K23Rik	Annotated_lncRNA	83582056	83623693	+	ENSMUST00000092836	ENSMUSG00000069792	Wfdc17	83703991	83706268	+	80297	upstream
chr11	ENSMUST00000125626.1	ENSMUSG00000051832.7	E230016K23Rik	Annotated_lncRNA	83582056	83623693	+	ENSMUST00000182502	ENSMUSG00000081906	Rpl9-ps1	83645046	83645621	-	21352	downstream
chr11	ENSMUST00000125626.1	ENSMUSG00000051832.7	E230016K23Rik	Annotated_lncRNA	83582056	83623693	+	ENSMUST00000021018	ENSMUSG00000020680	Taf15	83473092	83506743	+	75312	downstream
chr11	ENSMUST00000125626.1	ENSMUSG00000051832.7	E230016K23Rik	Annotated_lncRNA	83582056	83623693	+	ENSMUST00000035938	ENSMUSG00000035042	Ccl5	83525778	83530518	-	51537	upstream
chr18	LNC_000301	XLOC_024198	--	Novel_lncRNA	56370596	56377473	+	ENSMUST00000070166	ENSMUSG00000001700	Gramd3	56432132	56503792	+	54658	upstream
chr10	ENSMUST00000186844.1	ENSMUSG00000100113.1	Gm28592	Annotated_lncRNA	111506575	111507662	-	ENSMUST00000171797	ENSMUSG00000058799	Nap1l1	111480617	111498142	+	8432	downstream
chr10	ENSMUST00000186844.1	ENSMUSG00000100113.1	Gm28592	Annotated_lncRNA	111506575	111507662	-	ENSMUST00000164773	ENSMUSG00000020205	Phlda1	111506286	111508645	+	-1088	antisense
chr10	ENSMUST00000186844.1	ENSMUSG00000100113.1	Gm28592	Annotated_lncRNA	111506575	111507662	-	ENSMUST00000065917	ENSMUSG00000058799	Nap1l1	111473192	111496886	+	9688	downstream
chr16	ENSMUST00000180991.2	ENSMUSG00000097418.7	Mir155hg	Annotated_lncRNA	84713023	84715245	+	ENSMUST00000098407	ENSMUSG00000053062	Jam2	84774386	84810996	+	59140	upstream
chr16	ENSMUST00000180991.2	ENSMUSG00000097418.7	Mir155hg	Annotated_lncRNA	84713023	84715245	+	ENSMUST00000116584	ENSMUSG00000022889	Mrpl39	84717576	84735742	-	2330	downstream
chr16	ENSMUST00000180991.2	ENSMUSG00000097418.7	Mir155hg	Annotated_lncRNA	84713023	84715245	+	ENSMUST00000114195	ENSMUSG00000053062	Jam2	84774123	84825928	+	58877	upstream
chr6	ENSMUST00000124853.1	ENSMUSG00000086527.1	Gm15856	Annotated_lncRNA	121223692	121226153	-	ENSMUST00000118234	ENSMUSG00000067825	Pex26	121183667	121196185	+	27506	downstream
chr6	ENSMUST00000124853.1	ENSMUSG00000086527.1	Gm15856	Annotated_lncRNA	121223692	121226153	-	ENSMUST00000064580	ENSMUSG00000030108	Slc6a13	121300227	121337733	+	74073	upstream
chr6	ENSMUST00000124853.1	ENSMUSG00000086527.1	Gm15856	Annotated_lncRNA	121223692	121226153	-	ENSMUST00000120066	ENSMUSG00000067825	Pex26	121183889	121196185	+	27506	downstream
chr6	ENSMUST00000124853.1	ENSMUSG00000086527.1	Gm15856	Annotated_lncRNA	121223692	121226153	-	ENSMUST00000088561	ENSMUSG00000067825	Pex26	121183667	121196192	+	27499	downstream
chr6	ENSMUST00000124853.1	ENSMUSG00000086527.1	Gm15856	Annotated_lncRNA	121223692	121226153	-	ENSMUST00000142419	ENSMUSG00000030108	Slc6a13	121300782	121324330	+	74628	upstream
chr6	ENSMUST00000124853.1	ENSMUSG00000086527.1	Gm15856	Annotated_lncRNA	121223692	121226153	-	ENSMUST00000204710	ENSMUSG00000030107	Usp18	121268549	121269464	+	42395	upstream
chr6	ENSMUST00000124853.1	ENSMUSG00000086527.1	Gm15856	Annotated_lncRNA	121223692	121226153	-	ENSMUST00000032233	ENSMUSG00000030137	Tuba8	121210696	121226854	+	-2462	antisense
chr6	ENSMUST00000124853.1	ENSMUSG00000086527.1	Gm15856	Annotated_lncRNA	121223692	121226153	-	ENSMUST00000137432	ENSMUSG00000067825	Pex26	121183802	121187441	+	36250	downstream
chr6	ENSMUST00000124853.1	ENSMUSG00000086527.1	Gm15856	Annotated_lncRNA	121223692	121226153	-	ENSMUST00000032198	ENSMUSG00000030107	Usp18	121245906	121270917	+	19752	upstream
chr6	ENSMUST00000124853.1	ENSMUSG00000086527.1	Gm15856	Annotated_lncRNA	121223692	121226153	-	ENSMUST00000204248	ENSMUSG00000051586	Mical3	121022208	121130999	-	92692	upstream
chr2	LNC_000369	XLOC_030186	--	Novel_lncRNA	116912682	116925661	-	ENSMUST00000028834	ENSMUSG00000027355	Tmco5	116878708	116892494	+	20187	downstream
chr2	LNC_000369	XLOC_030186	--	Novel_lncRNA	116912682	116925661	-	ENSMUST00000123598	ENSMUSG00000027355	Tmco5	116878691	116892181	+	20500	downstream
chr2	LNC_000369	XLOC_030186	--	Novel_lncRNA	116912682	116925661	-	ENSMUST00000155470	ENSMUSG00000027355	Tmco5	116878694	116892137	+	20544	downstream
chr4	LNC_000440	XLOC_037135	--	Novel_lncRNA	64072256	64084074	-	ENSMUST00000107372	ENSMUSG00000028364	Tnc	63959785	64020725	-	51530	upstream
chr4	LNC_000440	XLOC_037135	--	Novel_lncRNA	64072256	64084074	-	ENSMUST00000107371	ENSMUSG00000028364	Tnc	64012669	64020725	-	51530	upstream
chr4	LNC_000440	XLOC_037135	--	Novel_lncRNA	64072256	64084074	-	ENSMUST00000107377	ENSMUSG00000028364	Tnc	63959785	64047015	-	25240	upstream
chr4	LNC_000440	XLOC_037135	--	Novel_lncRNA	64072256	64084074	-	ENSMUST00000030056	ENSMUSG00000028364	Tnc	63959785	64020725	-	51530	upstream
chr3	LNC_000385	XLOC_031447	--	Novel_lncRNA	31232925	31257564	+	ENSMUST00000091259	ENSMUSG00000069072	Slc7a14	31202858	31310378	-	-24640	antisense
chr3	LNC_000385	XLOC_031447	--	Novel_lncRNA	31232925	31257564	+	ENSMUST00000046174	ENSMUSG00000037625	Cldn11	31149920	31164324	+	68600	downstream
chr3	LNC_000385	XLOC_031447	--	Novel_lncRNA	31232925	31257564	+	ENSMUST00000108245	ENSMUSG00000069072	Slc7a14	31222720	31258394	-	-24640	antisense
chr3	LNC_000397	XLOC_033051	--	Novel_lncRNA	14989143	15001970	-	ENSMUST00000192609	ENSMUSG00000027562	Car2	14886273	14895134	+	94008	downstream
chr3	LNC_000397	XLOC_033051	--	Novel_lncRNA	14989143	15001970	-	ENSMUST00000029078	ENSMUSG00000027562	Car2	14886428	14900770	+	88372	downstream
chr5	LNC_000476	XLOC_040556	--	Novel_lncRNA	36696935	36713372	-	ENSMUST00000068795	ENSMUSG00000055302	Mrfap1	36794867	36796772	-	81494	downstream
chr5	LNC_000476	XLOC_040556	--	Novel_lncRNA	36696935	36713372	-	ENSMUST00000124711	ENSMUSG00000029119	Man2b2	36808812	36817684	-	95439	downstream
chr5	LNC_000476	XLOC_040556	--	Novel_lncRNA	36696935	36713372	-	ENSMUST00000147893	ENSMUSG00000029119	Man2b2	36808806	36812963	-	95433	downstream
chr5	LNC_000476	XLOC_040556	--	Novel_lncRNA	36696935	36713372	-	ENSMUST00000071949	ENSMUSG00000060708	Bloc1s4	36747378	36748650	-	34005	downstream
chr5	LNC_000476	XLOC_040556	--	Novel_lncRNA	36696935	36713372	-	ENSMUST00000031002	ENSMUSG00000029119	Man2b2	36806921	36830653	-	93548	downstream
chr5	LNC_000476	XLOC_040556	--	Novel_lncRNA	36696935	36713372	-	ENSMUST00000031091	ENSMUSG00000029190	D5Ertd579e	36600485	36695937	-	997	upstream
chr5	LNC_000476	XLOC_040556	--	Novel_lncRNA	36696935	36713372	-	ENSMUST00000140653	ENSMUSG00000029190	D5Ertd579e	36671399	36696024	-	910	upstream
chr5	LNC_000476	XLOC_040556	--	Novel_lncRNA	36696935	36713372	-	ENSMUST00000132383	ENSMUSG00000029190	D5Ertd579e	36602250	36613730	-	83204	upstream
chr9	LNC_000631	XLOC_054704	--	Novel_lncRNA	66982708	66992124	-	ENSMUST00000113697	ENSMUSG00000032366	Tpm1	67022615	67049275	-	30490	downstream
chr9	LNC_000631	XLOC_054704	--	Novel_lncRNA	66982708	66992124	-	ENSMUST00000113705	ENSMUSG00000032366	Tpm1	67022590	67049267	-	30465	downstream
chr9	LNC_000631	XLOC_054704	--	Novel_lncRNA	66982708	66992124	-	ENSMUST00000127896	ENSMUSG00000036781	Rps27l	66946091	66949514	+	33193	downstream
chr9	LNC_000631	XLOC_054704	--	Novel_lncRNA	66982708	66992124	-	ENSMUST00000113685	ENSMUSG00000032366	Tpm1	67027892	67049213	-	35767	downstream
chr9	LNC_000631	XLOC_054704	--	Novel_lncRNA	66982708	66992124	-	ENSMUST00000030185	ENSMUSG00000032366	Tpm1	67028848	67049262	-	36723	downstream
chr9	LNC_000631	XLOC_054704	--	Novel_lncRNA	66982708	66992124	-	ENSMUST00000113707	ENSMUSG00000032366	Tpm1	67022590	67049406	-	30465	downstream
chr9	LNC_000631	XLOC_054704	--	Novel_lncRNA	66982708	66992124	-	ENSMUST00000146573	ENSMUSG00000036781	Rps27l	66947642	66949468	+	33239	downstream
chr9	LNC_000631	XLOC_054704	--	Novel_lncRNA	66982708	66992124	-	ENSMUST00000040917	ENSMUSG00000036781	Rps27l	66946086	66949512	+	33195	downstream
chr9	LNC_000631	XLOC_054704	--	Novel_lncRNA	66982708	66992124	-	ENSMUST00000113701	ENSMUSG00000032366	Tpm1	67022606	67049201	-	30481	downstream
chr9	LNC_000631	XLOC_054704	--	Novel_lncRNA	66982708	66992124	-	ENSMUST00000113693	ENSMUSG00000032366	Tpm1	67024324	67049172	-	32199	downstream
chr9	LNC_000631	XLOC_054704	--	Novel_lncRNA	66982708	66992124	-	ENSMUST00000113686	ENSMUSG00000032366	Tpm1	67027966	67043841	-	35841	downstream
chr9	LNC_000631	XLOC_054704	--	Novel_lncRNA	66982708	66992124	-	ENSMUST00000041139	ENSMUSG00000036943	Rab8b	66843672	66919705	-	63002	upstream
chr9	LNC_000631	XLOC_054704	--	Novel_lncRNA	66982708	66992124	-	ENSMUST00000113689	ENSMUSG00000032366	Tpm1	67024326	67043709	-	32201	downstream
chr9	LNC_000631	XLOC_054704	--	Novel_lncRNA	66982708	66992124	-	ENSMUST00000113695	ENSMUSG00000032366	Tpm1	67022592	67043802	-	30467	downstream
chr9	LNC_000631	XLOC_054704	--	Novel_lncRNA	66982708	66992124	-	ENSMUST00000113687	ENSMUSG00000032366	Tpm1	67027989	67049143	-	35864	downstream
chr9	LNC_000631	XLOC_054704	--	Novel_lncRNA	66982708	66992124	-	ENSMUST00000113684	ENSMUSG00000032366	Tpm1	67028048	67043733	-	35923	downstream
chr9	LNC_000631	XLOC_054704	--	Novel_lncRNA	66982708	66992124	-	ENSMUST00000113696	ENSMUSG00000032366	Tpm1	67022590	67043907	-	30465	downstream
chr9	LNC_000631	XLOC_054704	--	Novel_lncRNA	66982708	66992124	-	ENSMUST00000050905	ENSMUSG00000032366	Tpm1	67027892	67049264	-	35767	downstream
chr9	LNC_000631	XLOC_054704	--	Novel_lncRNA	66982708	66992124	-	ENSMUST00000113690	ENSMUSG00000032366	Tpm1	67022593	67043962	-	30468	downstream
chr9	LNC_000631	XLOC_054704	--	Novel_lncRNA	66982708	66992124	-	ENSMUST00000034929	ENSMUSG00000032370	Lactb	66955393	66975484	-	7223	upstream
chr9	LNC_000631	XLOC_054704	--	Novel_lncRNA	66982708	66992124	-	ENSMUST00000034928	ENSMUSG00000032366	Tpm1	67022593	67049209	-	30468	downstream
chr10	ENSMUST00000181897.1	ENSMUSG00000096977.1	Gm10827	Annotated_lncRNA	18235053	18238060	+	ENSMUST00000173962	ENSMUSG00000059554	Ccdc28a	18214058	18219614	-	15438	upstream
chr10	ENSMUST00000181897.1	ENSMUSG00000096977.1	Gm10827	Annotated_lncRNA	18235053	18238060	+	ENSMUST00000095817	ENSMUSG00000071392	Ect2l	18129022	18210890	-	24162	upstream
chr10	ENSMUST00000181897.1	ENSMUSG00000096977.1	Gm10827	Annotated_lncRNA	18235053	18238060	+	ENSMUST00000052648	ENSMUSG00000059554	Ccdc28a	18216784	18234978	-	74	upstream
chr10	ENSMUST00000181897.1	ENSMUSG00000096977.1	Gm10827	Annotated_lncRNA	18235053	18238060	+	ENSMUST00000173243	ENSMUSG00000059554	Ccdc28a	18214078	18234998	-	54	upstream
chr10	ENSMUST00000181897.1	ENSMUSG00000096977.1	Gm10827	Annotated_lncRNA	18235053	18238060	+	ENSMUST00000174592	ENSMUSG00000059554	Ccdc28a	18213682	18227473	-	7579	upstream
chr10	ENSMUST00000181897.1	ENSMUSG00000096977.1	Gm10827	Annotated_lncRNA	18235053	18238060	+	ENSMUST00000080860	ENSMUSG00000059554	Ccdc28a	18213676	18234996	-	56	upstream
chr3	LNC_000384	XLOC_031447	--	Novel_lncRNA	31232915	31257564	+	ENSMUST00000091259	ENSMUSG00000069072	Slc7a14	31202858	31310378	-	-24650	antisense
chr3	LNC_000384	XLOC_031447	--	Novel_lncRNA	31232915	31257564	+	ENSMUST00000046174	ENSMUSG00000037625	Cldn11	31149920	31164324	+	68590	downstream
chr3	LNC_000384	XLOC_031447	--	Novel_lncRNA	31232915	31257564	+	ENSMUST00000108245	ENSMUSG00000069072	Slc7a14	31222720	31258394	-	-24650	antisense
chr16	LNC_000249	XLOC_020120	--	Novel_lncRNA	44755343	44763637	+	ENSMUST00000176321	ENSMUSG00000062082	Cd200r4	44811756	44839133	+	48118	upstream
chr16	LNC_000249	XLOC_020120	--	Novel_lncRNA	44755343	44763637	+	ENSMUST00000114626	ENSMUSG00000062082	Cd200r4	44820728	44839150	+	57090	upstream
chr16	LNC_000249	XLOC_020120	--	Novel_lncRNA	44755343	44763637	+	ENSMUST00000176819	ENSMUSG00000062082	Cd200r4	44811733	44839134	+	48095	upstream
chr16	LNC_000249	XLOC_020120	--	Novel_lncRNA	44755343	44763637	+	ENSMUST00000162512	ENSMUSG00000022668	Gtpbp8	44736768	44746363	-	8979	upstream
chr16	LNC_000249	XLOC_020120	--	Novel_lncRNA	44755343	44763637	+	ENSMUST00000161436	ENSMUSG00000022668	Gtpbp8	44739265	44746283	-	9059	upstream
chr16	LNC_000249	XLOC_020120	--	Novel_lncRNA	44755343	44763637	+	ENSMUST00000057488	ENSMUSG00000022667	Cd200r1	44765736	44794978	+	2098	upstream
chr16	LNC_000249	XLOC_020120	--	Novel_lncRNA	44755343	44763637	+	ENSMUST00000048788	ENSMUSG00000036208	BC027231	44724301	44737284	+	18058	downstream
chr16	LNC_000249	XLOC_020120	--	Novel_lncRNA	44755343	44763637	+	ENSMUST00000023348	ENSMUSG00000022668	Gtpbp8	44739142	44746359	-	8983	upstream
chr9	LNC_000616	XLOC_053257	--	Novel_lncRNA	66988677	66993630	+	ENSMUST00000113697	ENSMUSG00000032366	Tpm1	67022615	67049275	-	28984	downstream
chr9	LNC_000616	XLOC_053257	--	Novel_lncRNA	66988677	66993630	+	ENSMUST00000113705	ENSMUSG00000032366	Tpm1	67022590	67049267	-	28959	downstream
chr9	LNC_000616	XLOC_053257	--	Novel_lncRNA	66988677	66993630	+	ENSMUST00000127896	ENSMUSG00000036781	Rps27l	66946091	66949514	+	39162	downstream
chr9	LNC_000616	XLOC_053257	--	Novel_lncRNA	66988677	66993630	+	ENSMUST00000113685	ENSMUSG00000032366	Tpm1	67027892	67049213	-	34261	downstream
chr9	LNC_000616	XLOC_053257	--	Novel_lncRNA	66988677	66993630	+	ENSMUST00000030185	ENSMUSG00000032366	Tpm1	67028848	67049262	-	35217	downstream
chr9	LNC_000616	XLOC_053257	--	Novel_lncRNA	66988677	66993630	+	ENSMUST00000113707	ENSMUSG00000032366	Tpm1	67022590	67049406	-	28959	downstream
chr9	LNC_000616	XLOC_053257	--	Novel_lncRNA	66988677	66993630	+	ENSMUST00000146573	ENSMUSG00000036781	Rps27l	66947642	66949468	+	39208	downstream
chr9	LNC_000616	XLOC_053257	--	Novel_lncRNA	66988677	66993630	+	ENSMUST00000040917	ENSMUSG00000036781	Rps27l	66946086	66949512	+	39164	downstream
chr9	LNC_000616	XLOC_053257	--	Novel_lncRNA	66988677	66993630	+	ENSMUST00000113701	ENSMUSG00000032366	Tpm1	67022606	67049201	-	28975	downstream
chr9	LNC_000616	XLOC_053257	--	Novel_lncRNA	66988677	66993630	+	ENSMUST00000113693	ENSMUSG00000032366	Tpm1	67024324	67049172	-	30693	downstream
chr9	LNC_000616	XLOC_053257	--	Novel_lncRNA	66988677	66993630	+	ENSMUST00000113686	ENSMUSG00000032366	Tpm1	67027966	67043841	-	34335	downstream
chr9	LNC_000616	XLOC_053257	--	Novel_lncRNA	66988677	66993630	+	ENSMUST00000041139	ENSMUSG00000036943	Rab8b	66843672	66919705	-	68971	upstream
chr9	LNC_000616	XLOC_053257	--	Novel_lncRNA	66988677	66993630	+	ENSMUST00000113689	ENSMUSG00000032366	Tpm1	67024326	67043709	-	30695	downstream
chr9	LNC_000616	XLOC_053257	--	Novel_lncRNA	66988677	66993630	+	ENSMUST00000113695	ENSMUSG00000032366	Tpm1	67022592	67043802	-	28961	downstream
chr9	LNC_000616	XLOC_053257	--	Novel_lncRNA	66988677	66993630	+	ENSMUST00000113687	ENSMUSG00000032366	Tpm1	67027989	67049143	-	34358	downstream
chr9	LNC_000616	XLOC_053257	--	Novel_lncRNA	66988677	66993630	+	ENSMUST00000113684	ENSMUSG00000032366	Tpm1	67028048	67043733	-	34417	downstream
chr9	LNC_000616	XLOC_053257	--	Novel_lncRNA	66988677	66993630	+	ENSMUST00000113696	ENSMUSG00000032366	Tpm1	67022590	67043907	-	28959	downstream
chr9	LNC_000616	XLOC_053257	--	Novel_lncRNA	66988677	66993630	+	ENSMUST00000050905	ENSMUSG00000032366	Tpm1	67027892	67049264	-	34261	downstream
chr9	LNC_000616	XLOC_053257	--	Novel_lncRNA	66988677	66993630	+	ENSMUST00000113690	ENSMUSG00000032366	Tpm1	67022593	67043962	-	28962	downstream
chr9	LNC_000616	XLOC_053257	--	Novel_lncRNA	66988677	66993630	+	ENSMUST00000034929	ENSMUSG00000032370	Lactb	66955393	66975484	-	13192	upstream
chr9	LNC_000616	XLOC_053257	--	Novel_lncRNA	66988677	66993630	+	ENSMUST00000034928	ENSMUSG00000032366	Tpm1	67022593	67049209	-	28962	downstream
chr1	ENSMUST00000181949.2	ENSMUSG00000097519.2	4930558J18Rik	Annotated_lncRNA	57359222	57377544	-	ENSMUST00000162686	ENSMUSG00000048495	Tyw5	57388237	57407101	-	10692	downstream
chr1	ENSMUST00000181949.2	ENSMUSG00000097519.2	4930558J18Rik	Annotated_lncRNA	57359222	57377544	-	ENSMUST00000160837	ENSMUSG00000048495	Tyw5	57388666	57406443	-	11121	downstream
chr1	ENSMUST00000181949.2	ENSMUSG00000097519.2	4930558J18Rik	Annotated_lncRNA	57359222	57377544	-	ENSMUST00000027114	ENSMUSG00000025971	9430016H08Rik	57406328	57417953	+	28783	upstream
chr1	ENSMUST00000181949.2	ENSMUSG00000097519.2	4930558J18Rik	Annotated_lncRNA	57359222	57377544	-	ENSMUST00000042734	ENSMUSG00000038323	1700066M21Rik	57377620	57385423	+	75	upstream
chr13	ENSMUST00000180416.1	ENSMUSG00000097582.1	Gm26527	Annotated_lncRNA	93940990	93943015	-	ENSMUST00000091403	ENSMUSG00000042082	Arsb	93771679	93943016	+	-2026	antisense
chr2	ENSMUST00000188763.1	ENSMUSG00000099470.1	Gm29340	Annotated_lncRNA	116972575	116976428	-	ENSMUST00000028834	ENSMUSG00000027355	Tmco5	116878708	116892494	+	80080	downstream
chr2	ENSMUST00000188763.1	ENSMUSG00000099470.1	Gm29340	Annotated_lncRNA	116972575	116976428	-	ENSMUST00000123598	ENSMUSG00000027355	Tmco5	116878691	116892181	+	80393	downstream
chr2	ENSMUST00000188763.1	ENSMUSG00000099470.1	Gm29340	Annotated_lncRNA	116972575	116976428	-	ENSMUST00000155470	ENSMUSG00000027355	Tmco5	116878694	116892137	+	80437	downstream
chr19	ENSMUST00000181307.1	ENSMUSG00000097558.1	Gm26902	Annotated_lncRNA	34474833	34481546	+	ENSMUST00000102826	ENSMUSG00000045932	Ifit2	34550710	34576419	+	69163	upstream
chr19	ENSMUST00000181307.1	ENSMUSG00000097558.1	Gm26902	Annotated_lncRNA	34474833	34481546	+	ENSMUST00000149829	ENSMUSG00000045932	Ifit2	34550694	34573192	+	69147	upstream
chr19	ENSMUST00000181307.1	ENSMUSG00000097558.1	Gm26902	Annotated_lncRNA	34474833	34481546	+	ENSMUST00000178114	ENSMUSG00000024781	Lipa	34492318	34527474	-	10771	downstream
chr19	ENSMUST00000181307.1	ENSMUSG00000097558.1	Gm26902	Annotated_lncRNA	34474833	34481546	+	ENSMUST00000049572	ENSMUSG00000024781	Lipa	34492318	34527474	-	10771	downstream
chr19	ENSMUST00000181307.1	ENSMUSG00000097558.1	Gm26902	Annotated_lncRNA	34474833	34481546	+	ENSMUST00000050562	ENSMUSG00000050370	Ch25h	34473786	34475135	-	-303	antisense
chr10	LNC_000055	XLOC_005154	--	Novel_lncRNA	111594899	111599828	+	ENSMUST00000171797	ENSMUSG00000058799	Nap1l1	111480617	111498142	+	96756	downstream
chr10	LNC_000055	XLOC_005154	--	Novel_lncRNA	111594899	111599828	+	ENSMUST00000164773	ENSMUSG00000020205	Phlda1	111506286	111508645	+	86253	downstream
chr10	LNC_000055	XLOC_005154	--	Novel_lncRNA	111594899	111599828	+	ENSMUST00000065917	ENSMUSG00000058799	Nap1l1	111473192	111496886	+	98012	downstream
chr6	ENSMUST00000205194.1	ENSMUSG00000108291.1	RP23-20K24.9	Annotated_lncRNA	86663188	86665551	-	ENSMUST00000155456	ENSMUSG00000029994	Anxa4	86737728	86760737	-	72176	downstream
chr6	ENSMUST00000205194.1	ENSMUSG00000108291.1	RP23-20K24.9	Annotated_lncRNA	86663188	86665551	-	ENSMUST00000123732	ENSMUSG00000029994	Anxa4	86741908	86765807	-	76356	downstream
chr6	ENSMUST00000205194.1	ENSMUSG00000108291.1	RP23-20K24.9	Annotated_lncRNA	86663188	86665551	-	ENSMUST00000001187	ENSMUSG00000029994	Anxa4	86736841	86793584	-	71289	downstream
chr6	ENSMUST00000205194.1	ENSMUSG00000108291.1	RP23-20K24.9	Annotated_lncRNA	86663188	86665551	-	ENSMUST00000113683	ENSMUSG00000001158	Snrnp27	86675672	86684522	-	10120	downstream
chr6	ENSMUST00000205194.1	ENSMUSG00000108291.1	RP23-20K24.9	Annotated_lncRNA	86663188	86665551	-	ENSMUST00000204441	ENSMUSG00000029994	Anxa4	86741915	86793564	-	76363	downstream
chr6	ENSMUST00000205194.1	ENSMUSG00000108291.1	RP23-20K24.9	Annotated_lncRNA	86663188	86665551	-	ENSMUST00000204398	ENSMUSG00000029994	Anxa4	86743120	86793564	-	77568	downstream
chr6	ENSMUST00000205194.1	ENSMUSG00000108291.1	RP23-20K24.9	Annotated_lncRNA	86663188	86665551	-	ENSMUST00000113675	ENSMUSG00000029994	Anxa4	86736840	86765910	-	71288	downstream
chr6	ENSMUST00000205194.1	ENSMUSG00000108291.1	RP23-20K24.9	Annotated_lncRNA	86663188	86665551	-	ENSMUST00000203946	ENSMUSG00000001156	Mxd1	86649016	86663105	-	82	upstream
chr6	ENSMUST00000205194.1	ENSMUSG00000108291.1	RP23-20K24.9	Annotated_lncRNA	86663188	86665551	-	ENSMUST00000001185	ENSMUSG00000001157	Gmcl1	86691768	86733383	-	26216	downstream
chr6	ENSMUST00000205194.1	ENSMUSG00000108291.1	RP23-20K24.9	Annotated_lncRNA	86663188	86665551	-	ENSMUST00000001184	ENSMUSG00000001156	Mxd1	86647042	86669161	-	-2364	sense_overlapping
chr6	ENSMUST00000205194.1	ENSMUSG00000108291.1	RP23-20K24.9	Annotated_lncRNA	86663188	86665551	-	ENSMUST00000043400	ENSMUSG00000033508	Asprv1	86628164	86629710	+	33477	downstream
chr6	ENSMUST00000205194.1	ENSMUSG00000108291.1	RP23-20K24.9	Annotated_lncRNA	86663188	86665551	-	ENSMUST00000001186	ENSMUSG00000001158	Snrnp27	86675151	86684522	-	9599	downstream
chr6	ENSMUST00000205194.1	ENSMUSG00000108291.1	RP23-20K24.9	Annotated_lncRNA	86663188	86665551	-	ENSMUST00000113679	ENSMUSG00000001157	Gmcl1	86720210	86733240	-	54658	downstream
chr12	LNC_000142	XLOC_011091	--	Novel_lncRNA	69425121	69436728	+	ENSMUST00000053451	ENSMUSG00000052673	Gm9887	69371835	69372458	-	52662	upstream
chr12	LNC_000142	XLOC_011091	--	Novel_lncRNA	69425121	69436728	+	ENSMUST00000050063	ENSMUSG00000044147	Arf6	69372150	69375979	+	49141	downstream
chr12	LNC_000142	XLOC_011091	--	Novel_lncRNA	69425121	69436728	+	ENSMUST00000021368	ENSMUSG00000020982	Nemf	69311544	69357176	-	67944	upstream
chr10	LNC_000065	XLOC_005252	--	Novel_lncRNA	120690842	120702634	+	ENSMUST00000130950	ENSMUSG00000051236	Msrb3	120783894	120871152	-	81259	downstream
chr10	LNC_000065	XLOC_005252	--	Novel_lncRNA	120690842	120702634	+	ENSMUST00000056994	ENSMUSG00000044544	4921513I03Rik	120765774	120778886	+	63139	upstream
chr10	LNC_000065	XLOC_005252	--	Novel_lncRNA	120690842	120702634	+	ENSMUST00000092143	ENSMUSG00000051236	Msrb3	120781096	120899101	-	78461	downstream
chr11	ENSMUST00000149940.1	ENSMUSG00000085148.1	Mir22hg	Annotated_lncRNA	75461539	75466676	+	ENSMUST00000131283	ENSMUSG00000020850	Prpf8	75486855	75495820	+	20178	upstream
chr11	ENSMUST00000149940.1	ENSMUSG00000085148.1	Mir22hg	Annotated_lncRNA	75461539	75466676	+	ENSMUST00000042808	ENSMUSG00000038188	Scarf1	75513540	75526582	+	46863	upstream
chr11	ENSMUST00000149940.1	ENSMUSG00000085148.1	Mir22hg	Annotated_lncRNA	75461539	75466676	+	ENSMUST00000102510	ENSMUSG00000020850	Prpf8	75486820	75509449	+	20143	upstream
chr11	ENSMUST00000149940.1	ENSMUSG00000085148.1	Mir22hg	Annotated_lncRNA	75461539	75466676	+	ENSMUST00000043598	ENSMUSG00000038217	Tlcd2	75468079	75470657	+	1402	upstream
chr11	ENSMUST00000149940.1	ENSMUSG00000085148.1	Mir22hg	Annotated_lncRNA	75461539	75466676	+	ENSMUST00000138661	ENSMUSG00000000753	Serpinf1	75413914	75422586	-	38952	upstream
chr11	ENSMUST00000149940.1	ENSMUSG00000085148.1	Mir22hg	Annotated_lncRNA	75461539	75466676	+	ENSMUST00000137103	ENSMUSG00000000753	Serpinf1	75414921	75422555	-	38983	upstream
chr11	ENSMUST00000149940.1	ENSMUSG00000085148.1	Mir22hg	Annotated_lncRNA	75461539	75466676	+	ENSMUST00000043696	ENSMUSG00000038224	Serpinf2	75431736	75439501	-	22037	upstream
chr11	ENSMUST00000149940.1	ENSMUSG00000085148.1	Mir22hg	Annotated_lncRNA	75461539	75466676	+	ENSMUST00000132442	ENSMUSG00000045374	Wdr81	75440950	75451083	-	10455	upstream
chr11	ENSMUST00000149940.1	ENSMUSG00000085148.1	Mir22hg	Annotated_lncRNA	75461539	75466676	+	ENSMUST00000042561	ENSMUSG00000038178	Slc43a2	75531698	75577575	+	65021	upstream
chr11	ENSMUST00000149940.1	ENSMUSG00000085148.1	Mir22hg	Annotated_lncRNA	75461539	75466676	+	ENSMUST00000143035	ENSMUSG00000038178	Slc43a2	75531743	75545777	+	65066	upstream
chr11	ENSMUST00000149940.1	ENSMUSG00000085148.1	Mir22hg	Annotated_lncRNA	75461539	75466676	+	ENSMUST00000108435	ENSMUSG00000038217	Tlcd2	75468079	75470899	+	1402	upstream
chr11	ENSMUST00000149940.1	ENSMUSG00000085148.1	Mir22hg	Annotated_lncRNA	75461539	75466676	+	ENSMUST00000108437	ENSMUSG00000038224	Serpinf2	75431732	75438900	-	22638	upstream
chr11	ENSMUST00000149940.1	ENSMUSG00000085148.1	Mir22hg	Annotated_lncRNA	75461539	75466676	+	ENSMUST00000108433	ENSMUSG00000038178	Slc43a2	75531698	75573883	+	65021	upstream
chr11	ENSMUST00000149940.1	ENSMUSG00000085148.1	Mir22hg	Annotated_lncRNA	75461539	75466676	+	ENSMUST00000169547	ENSMUSG00000038178	Slc43a2	75532112	75577570	+	65435	upstream
chr11	ENSMUST00000149940.1	ENSMUSG00000085148.1	Mir22hg	Annotated_lncRNA	75461539	75466676	+	ENSMUST00000018449	ENSMUSG00000020850	Prpf8	75486816	75509447	+	20139	upstream
chr11	ENSMUST00000149940.1	ENSMUSG00000085148.1	Mir22hg	Annotated_lncRNA	75461539	75466676	+	ENSMUST00000118243	ENSMUSG00000038188	Scarf1	75513541	75526582	+	46864	upstream
chr11	ENSMUST00000149940.1	ENSMUSG00000085148.1	Mir22hg	Annotated_lncRNA	75461539	75466676	+	ENSMUST00000125982	ENSMUSG00000000753	Serpinf1	75415470	75422552	-	38986	upstream
chr11	ENSMUST00000149940.1	ENSMUSG00000085148.1	Mir22hg	Annotated_lncRNA	75461539	75466676	+	ENSMUST00000042972	ENSMUSG00000038195	Rilp	75510094	75513168	+	43417	upstream
chr11	ENSMUST00000149940.1	ENSMUSG00000085148.1	Mir22hg	Annotated_lncRNA	75461539	75466676	+	ENSMUST00000127226	ENSMUSG00000038178	Slc43a2	75532138	75545830	+	65461	upstream
chr11	ENSMUST00000149940.1	ENSMUSG00000085148.1	Mir22hg	Annotated_lncRNA	75461539	75466676	+	ENSMUST00000000769	ENSMUSG00000000753	Serpinf1	75409769	75422701	-	38837	upstream
chr11	ENSMUST00000149940.1	ENSMUSG00000085148.1	Mir22hg	Annotated_lncRNA	75461539	75466676	+	ENSMUST00000128330	ENSMUSG00000038224	Serpinf2	75435914	75439591	-	21947	upstream
chr11	ENSMUST00000149940.1	ENSMUSG00000085148.1	Mir22hg	Annotated_lncRNA	75461539	75466676	+	ENSMUST00000155009	ENSMUSG00000000753	Serpinf1	75416316	75418297	-	43241	upstream
chr11	ENSMUST00000149940.1	ENSMUSG00000085148.1	Mir22hg	Annotated_lncRNA	75461539	75466676	+	ENSMUST00000149727	ENSMUSG00000038178	Slc43a2	75531694	75543323	+	65017	upstream
chr11	ENSMUST00000149940.1	ENSMUSG00000085148.1	Mir22hg	Annotated_lncRNA	75461539	75466676	+	ENSMUST00000044530	ENSMUSG00000018809	Smyd4	75348433	75405705	+	55833	downstream
chr11	ENSMUST00000149940.1	ENSMUSG00000085148.1	Mir22hg	Annotated_lncRNA	75461539	75466676	+	ENSMUST00000117392	ENSMUSG00000045374	Wdr81	75440948	75454438	-	7100	upstream
chr11	ENSMUST00000149940.1	ENSMUSG00000085148.1	Mir22hg	Annotated_lncRNA	75461539	75466676	+	ENSMUST00000173320	ENSMUSG00000045374	Wdr81	75440944	75454717	-	6821	upstream
chr13	LNC_000157	XLOC_013012	--	Novel_lncRNA	5870989	5881559	+	ENSMUST00000000080	ENSMUSG00000000078	Klf6	5861489	5870393	+	595	downstream
chr5	ENSMUST00000197397.1	ENSMUSG00000106310.1	Gm43523	Annotated_lncRNA	14242462	14245339	+	ENSMUST00000073957	ENSMUSG00000063531	Sema3e	14025276	14256689	+	-2878	sense_overlapping
chr2	LNC_000358	XLOC_029509	--	Novel_lncRNA	70098747	70131178	-	ENSMUST00000112241	ENSMUSG00000042064	Myo3b	70096298	70183267	+	-32432	antisense
chr2	LNC_000358	XLOC_029509	--	Novel_lncRNA	70098747	70131178	-	ENSMUST00000055758	ENSMUSG00000044308	Ubr3	69897246	70024013	+	74733	downstream
chr2	LNC_000358	XLOC_029509	--	Novel_lncRNA	70098747	70131178	-	ENSMUST00000112243	ENSMUSG00000042064	Myo3b	70083074	70429198	+	-32432	antisense
chr2	LNC_000358	XLOC_029509	--	Novel_lncRNA	70098747	70131178	-	ENSMUST00000112251	ENSMUSG00000044308	Ubr3	69897246	70024013	+	74733	downstream
chr2	LNC_000358	XLOC_029509	--	Novel_lncRNA	70098747	70131178	-	ENSMUST00000152610	ENSMUSG00000044308	Ubr3	69988786	70009188	+	89558	downstream
chr2	LNC_000358	XLOC_029509	--	Novel_lncRNA	70098747	70131178	-	ENSMUST00000060208	ENSMUSG00000042064	Myo3b	70039126	70429195	+	-32432	antisense
chr2	LNC_000359	XLOC_029509	--	Novel_lncRNA	70117234	70131190	-	ENSMUST00000112241	ENSMUSG00000042064	Myo3b	70096298	70183267	+	-13957	antisense
chr2	LNC_000359	XLOC_029509	--	Novel_lncRNA	70117234	70131190	-	ENSMUST00000055758	ENSMUSG00000044308	Ubr3	69897246	70024013	+	93220	downstream
chr2	LNC_000359	XLOC_029509	--	Novel_lncRNA	70117234	70131190	-	ENSMUST00000112243	ENSMUSG00000042064	Myo3b	70083074	70429198	+	-13957	antisense
chr2	LNC_000359	XLOC_029509	--	Novel_lncRNA	70117234	70131190	-	ENSMUST00000112251	ENSMUSG00000044308	Ubr3	69897246	70024013	+	93220	downstream
chr2	LNC_000359	XLOC_029509	--	Novel_lncRNA	70117234	70131190	-	ENSMUST00000060208	ENSMUSG00000042064	Myo3b	70039126	70429195	+	-13957	antisense
chr13	ENSMUST00000186183.1	ENSMUSG00000097709.7	2810429I04Rik	Annotated_lncRNA	3478230	3486177	+	ENSMUST00000059515	ENSMUSG00000021218	Gdi2	3538075	3566261	+	51897	upstream
chr13	ENSMUST00000186183.1	ENSMUSG00000097709.7	2810429I04Rik	Annotated_lncRNA	3478230	3486177	+	ENSMUST00000096069	ENSMUSG00000033799	Fam208b	3566036	3611108	-	79858	downstream
chr11	ENSMUST00000180595.1	ENSMUSG00000097658.1	Gm16755	Annotated_lncRNA	120486339	120488582	-	ENSMUST00000176120	ENSMUSG00000049957	Ccdc137	120458147	120462416	+	23922	downstream
chr11	ENSMUST00000180595.1	ENSMUSG00000097658.1	Gm16755	Annotated_lncRNA	120486339	120488582	-	ENSMUST00000034913	ENSMUSG00000061111	Fam195b	120542888	120549727	-	54305	downstream
chr11	ENSMUST00000180595.1	ENSMUSG00000097658.1	Gm16755	Annotated_lncRNA	120486339	120488582	-	ENSMUST00000175970	ENSMUSG00000049957	Ccdc137	120458142	120460111	+	26227	downstream
chr11	ENSMUST00000180595.1	ENSMUSG00000097658.1	Gm16755	Annotated_lncRNA	120486339	120488582	-	ENSMUST00000026452	ENSMUSG00000025386	Pde6g	120447626	120453500	-	32838	upstream
chr11	ENSMUST00000180595.1	ENSMUSG00000097658.1	Gm16755	Annotated_lncRNA	120486339	120488582	-	ENSMUST00000135231	ENSMUSG00000025793	Hgs	120477515	120480187	+	6151	downstream
chr11	ENSMUST00000180595.1	ENSMUSG00000097658.1	Gm16755	Annotated_lncRNA	120486339	120488582	-	ENSMUST00000168360	ENSMUSG00000025130	P4hb	120560945	120572841	-	72362	downstream
chr11	ENSMUST00000180595.1	ENSMUSG00000097658.1	Gm16755	Annotated_lncRNA	120486339	120488582	-	ENSMUST00000137632	ENSMUSG00000039670	Oxld1	120456885	120457936	-	28402	upstream
chr11	ENSMUST00000180595.1	ENSMUSG00000097658.1	Gm16755	Annotated_lncRNA	120486339	120488582	-	ENSMUST00000044105	ENSMUSG00000039691	Tspan10	120442644	120446950	+	39388	downstream
chr11	ENSMUST00000180595.1	ENSMUSG00000097658.1	Gm16755	Annotated_lncRNA	120486339	120488582	-	ENSMUST00000043627	ENSMUSG00000039640	Mrpl12	120484613	120489065	+	-2244	antisense
chr11	ENSMUST00000180595.1	ENSMUSG00000097658.1	Gm16755	Annotated_lncRNA	120486339	120488582	-	ENSMUST00000058370	ENSMUSG00000049957	Ccdc137	120458115	120464358	+	21980	downstream
chr11	ENSMUST00000180595.1	ENSMUSG00000097658.1	Gm16755	Annotated_lncRNA	120486339	120488582	-	ENSMUST00000026121	ENSMUSG00000025129	Ppp1r27	120549979	120551132	-	61396	downstream
chr11	ENSMUST00000180595.1	ENSMUSG00000097658.1	Gm16755	Annotated_lncRNA	120486339	120488582	-	ENSMUST00000026122	ENSMUSG00000025130	P4hb	120560298	120573253	-	71715	downstream
chr11	ENSMUST00000180595.1	ENSMUSG00000097658.1	Gm16755	Annotated_lncRNA	120486339	120488582	-	ENSMUST00000026900	ENSMUSG00000025793	Hgs	120467635	120483984	+	2354	downstream
chr11	ENSMUST00000180595.1	ENSMUSG00000097658.1	Gm16755	Annotated_lncRNA	120486339	120488582	-	ENSMUST00000076921	ENSMUSG00000057594	Arl16	120465438	120467600	-	18738	upstream
chr11	ENSMUST00000180595.1	ENSMUSG00000097658.1	Gm16755	Annotated_lncRNA	120486339	120488582	-	ENSMUST00000026899	ENSMUSG00000025792	Slc25a10	120491840	120499187	+	3257	upstream
chr11	ENSMUST00000180595.1	ENSMUSG00000097658.1	Gm16755	Annotated_lncRNA	120486339	120488582	-	ENSMUST00000140862	ENSMUSG00000025793	Hgs	120467635	120477332	+	9006	downstream
chr11	ENSMUST00000180595.1	ENSMUSG00000097658.1	Gm16755	Annotated_lncRNA	120486339	120488582	-	ENSMUST00000106205	ENSMUSG00000025793	Hgs	120467635	120483979	+	2359	downstream
chr11	ENSMUST00000180595.1	ENSMUSG00000097658.1	Gm16755	Annotated_lncRNA	120486339	120488582	-	ENSMUST00000106203	ENSMUSG00000025793	Hgs	120467635	120483979	+	2359	downstream
chr11	ENSMUST00000180595.1	ENSMUSG00000097658.1	Gm16755	Annotated_lncRNA	120486339	120488582	-	ENSMUST00000044271	ENSMUSG00000039703	Nploc4	120380370	120437708	-	48630	upstream
chr11	ENSMUST00000180595.1	ENSMUSG00000097658.1	Gm16755	Annotated_lncRNA	120486339	120488582	-	ENSMUST00000044007	ENSMUSG00000039670	Oxld1	120456606	120458068	-	28270	upstream
chr11	ENSMUST00000180595.1	ENSMUSG00000097658.1	Gm16755	Annotated_lncRNA	120486339	120488582	-	ENSMUST00000067936	ENSMUSG00000025132	Arhgdia	120578109	120581380	-	89526	downstream
chr11	ENSMUST00000180595.1	ENSMUSG00000097658.1	Gm16755	Annotated_lncRNA	120486339	120488582	-	ENSMUST00000026119	ENSMUSG00000025127	Gcgr	120530699	120538984	+	42116	upstream
chr11	ENSMUST00000180595.1	ENSMUSG00000097658.1	Gm16755	Annotated_lncRNA	120486339	120488582	-	ENSMUST00000106197	ENSMUSG00000025132	Arhgdia	120578104	120581624	-	89521	downstream
chr11	ENSMUST00000180595.1	ENSMUSG00000097658.1	Gm16755	Annotated_lncRNA	120486339	120488582	-	ENSMUST00000103017	ENSMUSG00000039703	Nploc4	120380370	120437708	-	48630	upstream
chr1	LNC_000028	XLOC_002643	--	Novel_lncRNA	62601558	62650430	-	ENSMUST00000046673	ENSMUSG00000052062	Pard3b	61639243	62637923	+	-36366	antisense
chr1	LNC_000028	XLOC_002643	--	Novel_lncRNA	62601558	62650430	-	ENSMUST00000114157	ENSMUSG00000025969	Nrp2	62703702	62818695	+	53271	upstream
chr1	LNC_000028	XLOC_002643	--	Novel_lncRNA	62601558	62650430	-	ENSMUST00000114155	ENSMUSG00000025969	Nrp2	62703702	62799314	+	53271	upstream
chr1	LNC_000028	XLOC_002643	--	Novel_lncRNA	62601558	62650430	-	ENSMUST00000075374	ENSMUSG00000052062	Pard3b	61638824	62642284	+	-40727	antisense
chr1	LNC_000028	XLOC_002643	--	Novel_lncRNA	62601558	62650430	-	ENSMUST00000102822	ENSMUSG00000025969	Nrp2	62703285	62818695	+	52854	upstream
chr1	LNC_000028	XLOC_002643	--	Novel_lncRNA	62601558	62650430	-	ENSMUST00000075144	ENSMUSG00000025969	Nrp2	62703285	62818695	+	52854	upstream
chr1	LNC_000028	XLOC_002643	--	Novel_lncRNA	62601558	62650430	-	ENSMUST00000027112	ENSMUSG00000025969	Nrp2	62703702	62796981	+	53271	upstream
chr1	LNC_000028	XLOC_002643	--	Novel_lncRNA	62601558	62650430	-	ENSMUST00000094906	ENSMUSG00000052062	Pard3b	61639243	62642284	+	-40727	antisense
chr1	LNC_000028	XLOC_002643	--	Novel_lncRNA	62601558	62650430	-	ENSMUST00000063594	ENSMUSG00000025969	Nrp2	62703702	62818695	+	53271	upstream
chr8	LNC_000605	XLOC_052299	--	Novel_lncRNA	126567419	126571221	-	ENSMUST00000170518	ENSMUSG00000090290	Gm17296	126426652	126475065	-	92353	upstream
chr8	LNC_000605	XLOC_052299	--	Novel_lncRNA	126567419	126571221	-	ENSMUST00000054960	ENSMUSG00000051495	Irf2bp2	126588296	126593986	-	17074	downstream
chr3	ENSMUST00000198200.1	ENSMUSG00000104745.1	Gm43073	Annotated_lncRNA	97273876	97275064	-	ENSMUST00000046521	ENSMUSG00000038256	Bcl9	97203662	97227364	-	46511	upstream
chr3	ENSMUST00000198200.1	ENSMUSG00000104745.1	Gm43073	Annotated_lncRNA	97273876	97275064	-	ENSMUST00000090759	ENSMUSG00000028093	Acp6	97158777	97176574	+	97301	downstream
chr3	ENSMUST00000198200.1	ENSMUSG00000104745.1	Gm43073	Annotated_lncRNA	97273876	97275064	-	ENSMUST00000166341	ENSMUSG00000038256	Bcl9	97204628	97216507	-	57368	upstream
chr6	ENSMUST00000201775.1	ENSMUSG00000106874.1	Gm20186	Annotated_lncRNA	18845910	18846763	-	ENSMUST00000056398	ENSMUSG00000044155	Lsm8	18848579	18854053	+	1815	upstream
chr6	ENSMUST00000201775.1	ENSMUSG00000106874.1	Gm20186	Annotated_lncRNA	18845910	18846763	-	ENSMUST00000031489	ENSMUSG00000029517	Ankrd7	18866318	18879586	+	19554	upstream
chr6	ENSMUST00000201775.1	ENSMUSG00000106874.1	Gm20186	Annotated_lncRNA	18845910	18846763	-	ENSMUST00000115396	ENSMUSG00000029517	Ankrd7	18866350	18879582	+	19586	upstream
chr6	ENSMUST00000201775.1	ENSMUSG00000106874.1	Gm20186	Annotated_lncRNA	18845910	18846763	-	ENSMUST00000201141	ENSMUSG00000044155	Lsm8	18848668	18853747	+	1904	upstream
chr13	LNC_000181	XLOC_014429	--	Novel_lncRNA	30767254	30781973	-	ENSMUST00000021785	ENSMUSG00000021357	Exoc2	30813919	30974047	-	31945	downstream
chr13	LNC_000181	XLOC_014429	--	Novel_lncRNA	30767254	30781973	-	ENSMUST00000021784	ENSMUSG00000021356	Irf4	30749226	30766927	+	326	downstream
chr13	LNC_000181	XLOC_014429	--	Novel_lncRNA	30767254	30781973	-	ENSMUST00000091672	ENSMUSG00000069255	Dusp22	30659999	30711231	+	56022	downstream
chr13	LNC_000181	XLOC_014429	--	Novel_lncRNA	30767254	30781973	-	ENSMUST00000110307	ENSMUSG00000021356	Irf4	30749226	30766927	+	326	downstream
chr13	LNC_000181	XLOC_014429	--	Novel_lncRNA	30767254	30781973	-	ENSMUST00000110310	ENSMUSG00000069255	Dusp22	30660061	30706130	+	61123	downstream
chr13	LNC_000181	XLOC_014429	--	Novel_lncRNA	30767254	30781973	-	ENSMUST00000095914	ENSMUSG00000069255	Dusp22	30660110	30708901	+	58352	downstream
chr13	LNC_000181	XLOC_014429	--	Novel_lncRNA	30767254	30781973	-	ENSMUST00000102946	ENSMUSG00000021357	Exoc2	30813919	30950298	-	31945	downstream
chr2	ENSMUST00000152569.1	ENSMUSG00000085335.1	Gm13684	Annotated_lncRNA	83737782	83759865	-	ENSMUST00000125402	ENSMUSG00000027087	Itgav	83801849	83803985	+	41983	upstream
chr2	ENSMUST00000152569.1	ENSMUSG00000085335.1	Gm13684	Annotated_lncRNA	83737782	83759865	-	ENSMUST00000131192	ENSMUSG00000027087	Itgav	83802921	83806916	+	43055	upstream
chr2	ENSMUST00000152569.1	ENSMUSG00000085335.1	Gm13684	Annotated_lncRNA	83737782	83759865	-	ENSMUST00000141725	ENSMUSG00000027087	Itgav	83724452	83747944	+	-10163	antisense
chr2	ENSMUST00000152569.1	ENSMUSG00000085335.1	Gm13684	Annotated_lncRNA	83737782	83759865	-	ENSMUST00000111740	ENSMUSG00000027087	Itgav	83724555	83806916	+	-22084	antisense
chr2	ENSMUST00000152569.1	ENSMUSG00000085335.1	Gm13684	Annotated_lncRNA	83737782	83759865	-	ENSMUST00000081591	ENSMUSG00000027091	Zc3h15	83644435	83664622	+	73159	downstream
chr2	ENSMUST00000152569.1	ENSMUSG00000085335.1	Gm13684	Annotated_lncRNA	83737782	83759865	-	ENSMUST00000028499	ENSMUSG00000027087	Itgav	83724397	83806916	+	-22084	antisense
chr2	ENSMUST00000152569.1	ENSMUSG00000085335.1	Gm13684	Annotated_lncRNA	83737782	83759865	-	ENSMUST00000051454	ENSMUSG00000048388	Fam171b	83812636	83883486	+	52770	upstream
chr4	LNC_000419	XLOC_034916	--	Novel_lncRNA	24617420	24622546	+	ENSMUST00000050446	ENSMUSG00000045751	Mms22l	24496544	24602946	+	14473	downstream
chr4	LNC_000419	XLOC_034916	--	Novel_lncRNA	24617420	24622546	+	ENSMUST00000108222	ENSMUSG00000045751	Mms22l	24496451	24602950	+	14469	downstream
chr4	LNC_000419	XLOC_034916	--	Novel_lncRNA	24617420	24622546	+	ENSMUST00000084781	ENSMUSG00000040387	Klhl32	24617273	24851086	-	-5127	antisense
chr4	LNC_000419	XLOC_034916	--	Novel_lncRNA	24617420	24622546	+	ENSMUST00000154496	ENSMUSG00000045751	Mms22l	24536348	24574795	+	42624	downstream
chr4	LNC_000419	XLOC_034916	--	Novel_lncRNA	24617420	24622546	+	ENSMUST00000108218	ENSMUSG00000040387	Klhl32	24612554	24851124	-	-5127	antisense
chr4	LNC_000419	XLOC_034916	--	Novel_lncRNA	24617420	24622546	+	ENSMUST00000172622	ENSMUSG00000045751	Mms22l	24497896	24529163	+	88256	downstream
chr4	LNC_000419	XLOC_034916	--	Novel_lncRNA	24617420	24622546	+	ENSMUST00000108214	ENSMUSG00000040387	Klhl32	24612554	24800890	-	-5127	antisense
chr6	LNC_000495	XLOC_041925	--	Novel_lncRNA	5332053	5338776	+	ENSMUST00000125686	ENSMUSG00000029759	Pon3	5232394	5256235	-	75817	upstream
chr6	LNC_000495	XLOC_041925	--	Novel_lncRNA	5332053	5338776	+	ENSMUST00000031773	ENSMUSG00000029759	Pon3	5220852	5256286	-	75766	upstream
chr6	LNC_000495	XLOC_041925	--	Novel_lncRNA	5332053	5338776	+	ENSMUST00000043294	ENSMUSG00000042607	Asb4	5383386	5433022	+	44609	upstream
chr6	LNC_000495	XLOC_041925	--	Novel_lncRNA	5332053	5338776	+	ENSMUST00000183358	ENSMUSG00000042607	Asb4	5390427	5402249	+	51650	upstream
chr6	LNC_000495	XLOC_041925	--	Novel_lncRNA	5332053	5338776	+	ENSMUST00000057792	ENSMUSG00000032667	Pon2	5264147	5298455	-	33597	upstream
chr5	LNC_000493	XLOC_041848	--	Novel_lncRNA	148784982	148790549	-	ENSMUST00000047257	ENSMUSG00000041298	Katnal1	148871584	148928647	-	81034	downstream
chr1	ENSMUST00000194192.1	ENSMUSG00000104475.1	D630036G22Rik	Annotated_lncRNA	34236596	34238820	+	ENSMUST00000183034	ENSMUSG00000026131	Dst	33908225	34307592	+	-2225	sense_overlapping
chr1	ENSMUST00000194192.1	ENSMUSG00000104475.1	D630036G22Rik	Annotated_lncRNA	34236596	34238820	+	ENSMUST00000182018	ENSMUSG00000026131	Dst	34257836	34308404	+	19015	upstream
chr1	ENSMUST00000194192.1	ENSMUSG00000104475.1	D630036G22Rik	Annotated_lncRNA	34236596	34238820	+	ENSMUST00000182314	ENSMUSG00000026131	Dst	34006126	34137136	+	99459	downstream
chr1	ENSMUST00000194192.1	ENSMUSG00000104475.1	D630036G22Rik	Annotated_lncRNA	34236596	34238820	+	ENSMUST00000185897	ENSMUSG00000026131	Dst	34160330	34193263	+	43332	downstream
chr1	ENSMUST00000194192.1	ENSMUSG00000104475.1	D630036G22Rik	Annotated_lncRNA	34236596	34238820	+	ENSMUST00000183302	ENSMUSG00000026131	Dst	34160330	34183904	+	52691	downstream
chr1	ENSMUST00000194192.1	ENSMUSG00000104475.1	D630036G22Rik	Annotated_lncRNA	34236596	34238820	+	ENSMUST00000182697	ENSMUSG00000026131	Dst	34005882	34137135	+	99460	downstream
chr1	ENSMUST00000194192.1	ENSMUSG00000104475.1	D630036G22Rik	Annotated_lncRNA	34236596	34238820	+	ENSMUST00000097785	ENSMUSG00000026131	Dst	34011825	34308661	+	-2225	sense_overlapping
chr1	ENSMUST00000194192.1	ENSMUSG00000104475.1	D630036G22Rik	Annotated_lncRNA	34236596	34238820	+	ENSMUST00000097786	ENSMUSG00000026131	Dst	34011813	34308652	+	-2225	sense_overlapping
chr1	ENSMUST00000194192.1	ENSMUSG00000104475.1	D630036G22Rik	Annotated_lncRNA	34236596	34238820	+	ENSMUST00000115104	ENSMUSG00000026131	Dst	34011825	34308650	+	-2225	sense_overlapping
chr1	ENSMUST00000194192.1	ENSMUSG00000104475.1	D630036G22Rik	Annotated_lncRNA	34236596	34238820	+	ENSMUST00000182507	ENSMUSG00000026131	Dst	34294446	34306651	+	55625	upstream
chr1	ENSMUST00000194192.1	ENSMUSG00000104475.1	D630036G22Rik	Annotated_lncRNA	34236596	34238820	+	ENSMUST00000187486	ENSMUSG00000026131	Dst	34005880	34174795	+	61800	downstream
chr1	ENSMUST00000194192.1	ENSMUSG00000104475.1	D630036G22Rik	Annotated_lncRNA	34236596	34238820	+	ENSMUST00000183100	ENSMUSG00000026131	Dst	34293455	34303463	+	54634	upstream
chr1	ENSMUST00000194192.1	ENSMUSG00000104475.1	D630036G22Rik	Annotated_lncRNA	34236596	34238820	+	ENSMUST00000185269	ENSMUSG00000026131	Dst	34160330	34308404	+	-2225	sense_overlapping
chr6	LNC_000511	XLOC_043940	--	Novel_lncRNA	28978514	28986056	-	ENSMUST00000069789	ENSMUSG00000059201	Lep	29060220	29073877	+	74163	upstream
chr6	LNC_000511	XLOC_043940	--	Novel_lncRNA	28978514	28986056	-	ENSMUST00000169505	ENSMUSG00000059201	Lep	29065462	29070972	+	79405	upstream
chr6	LNC_000511	XLOC_043940	--	Novel_lncRNA	28978514	28986056	-	ENSMUST00000001460	ENSMUSG00000001424	Snd1	28480348	28888832	+	89681	downstream
chr6	LNC_000511	XLOC_043940	--	Novel_lncRNA	28978514	28986056	-	ENSMUST00000167201	ENSMUSG00000001424	Snd1	28480359	28935162	+	43351	downstream
chr15	ENSMUST00000178628.7	ENSMUSG00000075511.8	1700001L05Rik	Annotated_lncRNA	83357526	83367282	-	ENSMUST00000067215	ENSMUSG00000054277	Arfgap3	83299740	83350247	-	7278	upstream
chr15	ENSMUST00000178628.7	ENSMUSG00000075511.8	1700001L05Rik	Annotated_lncRNA	83357526	83367282	-	ENSMUST00000171436	ENSMUSG00000016664	Pacsin2	83375607	83464606	-	8324	downstream
chr15	ENSMUST00000178628.7	ENSMUSG00000075511.8	1700001L05Rik	Annotated_lncRNA	83357526	83367282	-	ENSMUST00000165095	ENSMUSG00000016664	Pacsin2	83375607	83432850	-	8324	downstream
chr15	ENSMUST00000178628.7	ENSMUSG00000075511.8	1700001L05Rik	Annotated_lncRNA	83357526	83367282	-	ENSMUST00000056177	ENSMUSG00000016664	Pacsin2	83376122	83464570	-	8839	downstream
chr2	ENSMUST00000124850.1	ENSMUSG00000087624.1	9230111E07Rik	Annotated_lncRNA	167782053	167783486	+	ENSMUST00000070642	ENSMUSG00000056501	Cebpb	167688915	167690418	+	91634	downstream
chr5	ENSMUST00000196399.1	ENSMUSG00000097772.7	5430416N02Rik	Annotated_lncRNA	100428736	100429375	-	ENSMUST00000182812	ENSMUSG00000035325	Sec31a	100362211	100382847	-	45888	upstream
chr5	ENSMUST00000196399.1	ENSMUSG00000097772.7	5430416N02Rik	Annotated_lncRNA	100428736	100429375	-	ENSMUST00000182002	ENSMUSG00000035325	Sec31a	100365754	100378999	-	49736	upstream
chr5	ENSMUST00000196399.1	ENSMUSG00000097772.7	5430416N02Rik	Annotated_lncRNA	100428736	100429375	-	ENSMUST00000151414	ENSMUSG00000035297	Cops4	100518457	100537468	+	89081	upstream
chr5	ENSMUST00000196399.1	ENSMUSG00000097772.7	5430416N02Rik	Annotated_lncRNA	100428736	100429375	-	ENSMUST00000182988	ENSMUSG00000035325	Sec31a	100362008	100395901	-	32834	upstream
chr5	ENSMUST00000196399.1	ENSMUSG00000097772.7	5430416N02Rik	Annotated_lncRNA	100428736	100429375	-	ENSMUST00000123572	ENSMUSG00000035310	Lin54	100442042	100498578	-	12666	downstream
chr5	ENSMUST00000196399.1	ENSMUSG00000097772.7	5430416N02Rik	Annotated_lncRNA	100428736	100429375	-	ENSMUST00000094578	ENSMUSG00000035325	Sec31a	100361649	100416234	-	12501	upstream
chr5	ENSMUST00000196399.1	ENSMUSG00000097772.7	5430416N02Rik	Annotated_lncRNA	100428736	100429375	-	ENSMUST00000154921	ENSMUSG00000035310	Lin54	100442033	100498633	-	12657	downstream
chr5	ENSMUST00000196399.1	ENSMUSG00000097772.7	5430416N02Rik	Annotated_lncRNA	100428736	100429375	-	ENSMUST00000146476	ENSMUSG00000035297	Cops4	100518737	100537354	+	89361	upstream
chr5	ENSMUST00000196399.1	ENSMUSG00000097772.7	5430416N02Rik	Annotated_lncRNA	100428736	100429375	-	ENSMUST00000182433	ENSMUSG00000035325	Sec31a	100361650	100373484	-	55251	upstream
chr5	ENSMUST00000196399.1	ENSMUSG00000097772.7	5430416N02Rik	Annotated_lncRNA	100428736	100429375	-	ENSMUST00000149714	ENSMUSG00000035310	Lin54	100441918	100500592	-	12542	downstream
chr5	ENSMUST00000196399.1	ENSMUSG00000097772.7	5430416N02Rik	Annotated_lncRNA	100428736	100429375	-	ENSMUST00000183247	ENSMUSG00000035325	Sec31a	100382879	100392613	-	36122	upstream
chr5	ENSMUST00000196399.1	ENSMUSG00000097772.7	5430416N02Rik	Annotated_lncRNA	100428736	100429375	-	ENSMUST00000137750	ENSMUSG00000035310	Lin54	100441928	100498591	-	12552	downstream
chr5	ENSMUST00000196399.1	ENSMUSG00000097772.7	5430416N02Rik	Annotated_lncRNA	100428736	100429375	-	ENSMUST00000046154	ENSMUSG00000035310	Lin54	100442033	100500626	-	12657	downstream
chr5	ENSMUST00000196399.1	ENSMUSG00000097772.7	5430416N02Rik	Annotated_lncRNA	100428736	100429375	-	ENSMUST00000182886	ENSMUSG00000035325	Sec31a	100361654	100416175	-	12560	upstream
chr5	ENSMUST00000196399.1	ENSMUSG00000097772.7	5430416N02Rik	Annotated_lncRNA	100428736	100429375	-	ENSMUST00000045993	ENSMUSG00000035297	Cops4	100518309	100547803	+	88933	upstream
chr5	ENSMUST00000196399.1	ENSMUSG00000097772.7	5430416N02Rik	Annotated_lncRNA	100428736	100429375	-	ENSMUST00000152387	ENSMUSG00000035310	Lin54	100443552	100498523	-	14176	downstream
chr1	ENSMUST00000195426.1	ENSMUSG00000102700.1	Gm38312	Annotated_lncRNA	89097073	89098818	+	ENSMUST00000066279	ENSMUSG00000036206	Sh3bp4	89070415	89155068	+	-1746	sense_overlapping
chr15	LNC_000228	XLOC_018741	--	Novel_lncRNA	9434036	9453775	-	ENSMUST00000003981	ENSMUSG00000003882	Il7r	9506161	9529876	-	52385	downstream
chr15	LNC_000228	XLOC_018741	--	Novel_lncRNA	9434036	9453775	-	ENSMUST00000042360	ENSMUSG00000039676	Capsl	9436028	9466035	+	-17748	antisense
chr15	LNC_000228	XLOC_018741	--	Novel_lncRNA	9434036	9453775	-	ENSMUST00000072403	ENSMUSG00000049152	Ugt3a2	9335550	9370955	+	63080	downstream
chr10	LNC_000067	XLOC_005658	--	Novel_lncRNA	24754238	24767912	-	ENSMUST00000020169	ENSMUSG00000019989	Enpp3	24773814	24836195	-	5901	downstream
chr10	LNC_000067	XLOC_005658	--	Novel_lncRNA	24754238	24767912	-	ENSMUST00000105520	ENSMUSG00000037370	Enpp1	24637914	24712158	-	42079	upstream
chr10	LNC_000067	XLOC_005658	--	Novel_lncRNA	24754238	24767912	-	ENSMUST00000135846	ENSMUSG00000037370	Enpp1	24641806	24711991	-	42246	upstream
chr2	LNC_000380	XLOC_031197	--	Novel_lncRNA	180424029	180444216	-	ENSMUST00000038225	ENSMUSG00000038963	Slco4a1	180460979	180474867	+	16762	upstream
chr2	LNC_000380	XLOC_031197	--	Novel_lncRNA	180424029	180444216	-	ENSMUST00000170448	ENSMUSG00000027568	Ntsr1	180500227	180544219	+	56010	upstream
chr2	LNC_000380	XLOC_031197	--	Novel_lncRNA	180424029	180444216	-	ENSMUST00000038259	ENSMUSG00000038963	Slco4a1	180456245	180474867	+	12028	upstream
chr2	LNC_000380	XLOC_031197	--	Novel_lncRNA	180424029	180444216	-	ENSMUST00000029084	ENSMUSG00000027568	Ntsr1	180499976	180544980	+	55759	upstream
chr2	LNC_000380	XLOC_031197	--	Novel_lncRNA	180424029	180444216	-	ENSMUST00000015771	ENSMUSG00000015627	Gata5	180325133	180334699	-	89329	upstream
chr6	ENSMUST00000204652.1	ENSMUSG00000107633.1	RP24-127M20.6	Annotated_lncRNA	128862549	128865194	-	ENSMUST00000000254	ENSMUSG00000000248	Clec2g	128934381	128984704	+	69186	upstream
chr6	ENSMUST00000204652.1	ENSMUSG00000107633.1	RP24-127M20.6	Annotated_lncRNA	128862549	128865194	-	ENSMUST00000167691	ENSMUSG00000030325	Klrb1c	128778485	128788641	-	73907	upstream
chr6	ENSMUST00000204652.1	ENSMUSG00000107633.1	RP24-127M20.6	Annotated_lncRNA	128862549	128865194	-	ENSMUST00000174865	ENSMUSG00000030325	Klrb1c	128784764	128789215	-	73333	upstream
chr6	ENSMUST00000204652.1	ENSMUSG00000107633.1	RP24-127M20.6	Annotated_lncRNA	128862549	128865194	-	ENSMUST00000162666	ENSMUSG00000030365	Clec2i	128887598	128896863	+	22403	upstream
chr6	ENSMUST00000204652.1	ENSMUSG00000107633.1	RP24-127M20.6	Annotated_lncRNA	128862549	128865194	-	ENSMUST00000160867	ENSMUSG00000030365	Clec2i	128887598	128896863	+	22403	upstream
chr6	ENSMUST00000204652.1	ENSMUSG00000107633.1	RP24-127M20.6	Annotated_lncRNA	128862549	128865194	-	ENSMUST00000174544	ENSMUSG00000079298	Klrb1b	128818937	128826305	-	36243	upstream
chr6	ENSMUST00000204652.1	ENSMUSG00000107633.1	RP24-127M20.6	Annotated_lncRNA	128862549	128865194	-	ENSMUST00000032519	ENSMUSG00000030365	Clec2i	128887588	128896863	+	22393	upstream
chr6	ENSMUST00000204652.1	ENSMUSG00000107633.1	RP24-127M20.6	Annotated_lncRNA	128862549	128865194	-	ENSMUST00000172887	ENSMUSG00000079298	Klrb1b	128814384	128826313	-	36235	upstream
chr6	ENSMUST00000204652.1	ENSMUSG00000107633.1	RP24-127M20.6	Annotated_lncRNA	128862549	128865194	-	ENSMUST00000174404	ENSMUSG00000030325	Klrb1c	128779459	128788641	-	73907	upstream
chr6	ENSMUST00000204652.1	ENSMUSG00000107633.1	RP24-127M20.6	Annotated_lncRNA	128862549	128865194	-	ENSMUST00000204423	ENSMUSG00000107872	RP24-127M20.8	128780285	128826252	-	36296	upstream
chr6	ENSMUST00000204652.1	ENSMUSG00000107633.1	RP24-127M20.6	Annotated_lncRNA	128862549	128865194	-	ENSMUST00000178918	ENSMUSG00000090164	BC035044	128879575	128891124	-	14380	downstream
chr6	ENSMUST00000204652.1	ENSMUSG00000107633.1	RP24-127M20.6	Annotated_lncRNA	128862549	128865194	-	ENSMUST00000032472	ENSMUSG00000079298	Klrb1b	128813706	128826331	-	36217	upstream
chr6	ENSMUST00000204652.1	ENSMUSG00000107633.1	RP24-127M20.6	Annotated_lncRNA	128862549	128865194	-	ENSMUST00000205130	ENSMUSG00000079298	Klrb1b	128814904	128826290	-	36258	upstream
chr6	ENSMUST00000204652.1	ENSMUSG00000107633.1	RP24-127M20.6	Annotated_lncRNA	128862549	128865194	-	ENSMUST00000204394	ENSMUSG00000107872	RP24-127M20.8	128780285	128826252	-	36296	upstream
chr6	ENSMUST00000204652.1	ENSMUSG00000107633.1	RP24-127M20.6	Annotated_lncRNA	128862549	128865194	-	ENSMUST00000204677	ENSMUSG00000107872	RP24-127M20.8	128783763	128826315	-	36233	upstream
chr6	ENSMUST00000204652.1	ENSMUSG00000107633.1	RP24-127M20.6	Annotated_lncRNA	128862549	128865194	-	ENSMUST00000159866	ENSMUSG00000030365	Clec2i	128887588	128898167	+	22393	upstream
chr6	ENSMUST00000204652.1	ENSMUSG00000107633.1	RP24-127M20.6	Annotated_lncRNA	128862549	128865194	-	ENSMUST00000204756	ENSMUSG00000107872	RP24-127M20.8	128780364	128826219	-	36329	upstream
chr6	ENSMUST00000204652.1	ENSMUSG00000107633.1	RP24-127M20.6	Annotated_lncRNA	128862549	128865194	-	ENSMUST00000172601	ENSMUSG00000030325	Klrb1c	128780043	128788486	-	74062	upstream
chr6	ENSMUST00000204652.1	ENSMUSG00000107633.1	RP24-127M20.6	Annotated_lncRNA	128862549	128865194	-	ENSMUST00000160290	ENSMUSG00000090164	BC035044	128849090	128891126	-	-2646	sense_overlapping
chrX	ENSMUST00000145576.1	ENSMUSG00000086736.1	Gm14902	Annotated_lncRNA	100741093	100749421	+	ENSMUST00000113718	ENSMUSG00000009670	Tex11	100838648	101059667	-	89226	downstream
chrX	ENSMUST00000145576.1	ENSMUSG00000086736.1	Gm14902	Annotated_lncRNA	100741093	100749421	+	ENSMUST00000087984	ENSMUSG00000000881	Dlg3	100767749	100818408	+	18327	upstream
chrX	ENSMUST00000145576.1	ENSMUSG00000086736.1	Gm14902	Annotated_lncRNA	100741093	100749421	+	ENSMUST00000009814	ENSMUSG00000009670	Tex11	100838648	101059639	-	89226	downstream
chrX	ENSMUST00000145576.1	ENSMUSG00000086736.1	Gm14902	Annotated_lncRNA	100741093	100749421	+	ENSMUST00000019503	ENSMUSG00000019359	Gdpd2	100729942	100738894	+	2198	downstream
chrX	ENSMUST00000145576.1	ENSMUSG00000086736.1	Gm14902	Annotated_lncRNA	100741093	100749421	+	ENSMUST00000000901	ENSMUSG00000000881	Dlg3	100767722	100818406	+	18300	upstream
chrX	ENSMUST00000145576.1	ENSMUSG00000086736.1	Gm14902	Annotated_lncRNA	100741093	100749421	+	ENSMUST00000048962	ENSMUSG00000034311	Kif4	100625737	100727214	+	13878	downstream
chrX	ENSMUST00000145576.1	ENSMUSG00000086736.1	Gm14902	Annotated_lncRNA	100741093	100749421	+	ENSMUST00000113736	ENSMUSG00000000881	Dlg3	100767723	100818408	+	18301	upstream
chrX	ENSMUST00000145576.1	ENSMUSG00000086736.1	Gm14902	Annotated_lncRNA	100741093	100749421	+	ENSMUST00000113735	ENSMUSG00000000881	Dlg3	100774741	100818408	+	25319	upstream
chrX	ENSMUST00000145576.1	ENSMUSG00000086736.1	Gm14902	Annotated_lncRNA	100741093	100749421	+	ENSMUST00000113744	ENSMUSG00000019359	Gdpd2	100730186	100738894	+	2198	downstream
chr10	LNC_000079	XLOC_006378	--	Novel_lncRNA	96595854	96599488	-	ENSMUST00000038377	ENSMUSG00000036478	Btg1	96617001	96622813	+	17512	upstream
chr3	LNC_000410	XLOC_033694	--	Novel_lncRNA	87510436	87512626	-	ENSMUST00000166297	ENSMUSG00000048031	Fcrl5	87435885	87457836	+	52599	downstream
chr3	LNC_000410	XLOC_033694	--	Novel_lncRNA	87510436	87512626	-	ENSMUST00000119109	ENSMUSG00000003382	Etv3	87525407	87540156	+	12780	upstream
chr3	LNC_000410	XLOC_033694	--	Novel_lncRNA	87510436	87512626	-	ENSMUST00000117293	ENSMUSG00000003382	Etv3	87525614	87531031	+	12987	upstream
chr3	LNC_000410	XLOC_033694	--	Novel_lncRNA	87510436	87512626	-	ENSMUST00000193229	ENSMUSG00000048031	Fcrl5	87435813	87500678	+	9757	downstream
chr3	LNC_000410	XLOC_033694	--	Novel_lncRNA	87510436	87512626	-	ENSMUST00000194102	ENSMUSG00000048031	Fcrl5	87435773	87467523	+	42912	downstream
chr3	LNC_000410	XLOC_033694	--	Novel_lncRNA	87510436	87512626	-	ENSMUST00000170036	ENSMUSG00000003382	Etv3	87525578	87540142	+	12951	upstream
chr3	LNC_000410	XLOC_033694	--	Novel_lncRNA	87510436	87512626	-	ENSMUST00000178261	ENSMUSG00000048031	Fcrl5	87435885	87457836	+	52599	downstream
chr3	LNC_000410	XLOC_033694	--	Novel_lncRNA	87510436	87512626	-	ENSMUST00000049926	ENSMUSG00000048031	Fcrl5	87435885	87457836	+	52599	downstream
chr8	ENSMUST00000159364.1	ENSMUSG00000089665.1	Fcor	Annotated_lncRNA	3671188	3672336	-	ENSMUST00000142431	ENSMUSG00000004630	Pcp2	3623377	3625002	-	46185	upstream
chr8	ENSMUST00000159364.1	ENSMUSG00000089665.1	Fcor	Annotated_lncRNA	3671188	3672336	-	ENSMUST00000044857	ENSMUSG00000040236	Trappc5	3676299	3681255	+	3962	upstream
chr8	ENSMUST00000159364.1	ENSMUSG00000089665.1	Fcor	Annotated_lncRNA	3671188	3672336	-	ENSMUST00000086479	ENSMUSG00000065952	C330021F23Rik	3580469	3584939	+	86248	downstream
chr8	ENSMUST00000159364.1	ENSMUSG00000089665.1	Fcor	Annotated_lncRNA	3671188	3672336	-	ENSMUST00000019614	ENSMUSG00000019470	Xab2	3610087	3621316	-	49871	upstream
chr8	ENSMUST00000159364.1	ENSMUSG00000089665.1	Fcor	Annotated_lncRNA	3671188	3672336	-	ENSMUST00000156380	ENSMUSG00000087687	Pet100	3621551	3624231	+	46956	downstream
chr8	ENSMUST00000159364.1	ENSMUSG00000089665.1	Fcor	Annotated_lncRNA	3671188	3672336	-	ENSMUST00000151633	ENSMUSG00000065952	C330021F23Rik	3579730	3584939	+	86248	downstream
chr8	ENSMUST00000159364.1	ENSMUSG00000089665.1	Fcor	Annotated_lncRNA	3671188	3672336	-	ENSMUST00000014118	ENSMUSG00000013974	Mcemp1	3665762	3668905	+	2282	downstream
chr8	ENSMUST00000159364.1	ENSMUSG00000089665.1	Fcor	Annotated_lncRNA	3671188	3672336	-	ENSMUST00000004749	ENSMUSG00000004630	Pcp2	3623377	3625282	-	45905	upstream
chr8	ENSMUST00000159364.1	ENSMUSG00000089665.1	Fcor	Annotated_lncRNA	3671188	3672336	-	ENSMUST00000004745	ENSMUSG00000004626	Stxbp2	3631170	3642795	+	28392	downstream
chr8	ENSMUST00000159364.1	ENSMUSG00000089665.1	Fcor	Annotated_lncRNA	3671188	3672336	-	ENSMUST00000058040	ENSMUSG00000074491	Clec4g	3707064	3717553	-	34727	downstream
chr8	ENSMUST00000159364.1	ENSMUSG00000089665.1	Fcor	Annotated_lncRNA	3671188	3672336	-	ENSMUST00000133459	ENSMUSG00000004630	Pcp2	3623377	3625049	-	46138	upstream
chr8	ENSMUST00000159364.1	ENSMUSG00000089665.1	Fcor	Annotated_lncRNA	3671188	3672336	-	ENSMUST00000136592	ENSMUSG00000065952	C330021F23Rik	3567998	3584776	+	86411	downstream
chr8	ENSMUST00000159364.1	ENSMUSG00000089665.1	Fcor	Annotated_lncRNA	3671188	3672336	-	ENSMUST00000169234	ENSMUSG00000012705	Retn	3655770	3658096	+	13091	downstream
chr8	ENSMUST00000159364.1	ENSMUSG00000089665.1	Fcor	Annotated_lncRNA	3671188	3672336	-	ENSMUST00000057028	ENSMUSG00000044433	Camsap3	3587450	3609074	+	62113	downstream
chr8	ENSMUST00000159364.1	ENSMUSG00000089665.1	Fcor	Annotated_lncRNA	3671188	3672336	-	ENSMUST00000012847	ENSMUSG00000031494	Cd209a	3743395	3748984	-	71058	downstream
chr8	ENSMUST00000159364.1	ENSMUSG00000089665.1	Fcor	Annotated_lncRNA	3671188	3672336	-	ENSMUST00000012849	ENSMUSG00000012705	Retn	3655770	3660110	+	11077	downstream
chr8	ENSMUST00000159364.1	ENSMUSG00000089665.1	Fcor	Annotated_lncRNA	3671188	3672336	-	ENSMUST00000136105	ENSMUSG00000004630	Pcp2	3623371	3625545	-	45642	upstream
chr8	ENSMUST00000159364.1	ENSMUSG00000089665.1	Fcor	Annotated_lncRNA	3671188	3672336	-	ENSMUST00000005678	ENSMUSG00000005540	Fcer2a	3681737	3694174	-	9400	downstream
chr8	ENSMUST00000159364.1	ENSMUSG00000089665.1	Fcor	Annotated_lncRNA	3671188	3672336	-	ENSMUST00000160708	ENSMUSG00000004626	Stxbp2	3630955	3643644	+	27543	downstream
chr8	ENSMUST00000159364.1	ENSMUSG00000089665.1	Fcor	Annotated_lncRNA	3671188	3672336	-	ENSMUST00000171962	ENSMUSG00000044433	Camsap3	3587450	3609074	+	62113	downstream
chr8	ENSMUST00000159364.1	ENSMUSG00000089665.1	Fcor	Annotated_lncRNA	3671188	3672336	-	ENSMUST00000062037	ENSMUSG00000074491	Clec4g	3716064	3720651	-	43727	downstream
chr8	ENSMUST00000159364.1	ENSMUSG00000089665.1	Fcor	Annotated_lncRNA	3671188	3672336	-	ENSMUST00000159548	ENSMUSG00000019470	Xab2	3614317	3621270	-	49917	upstream
chr11	ENSMUST00000134289.1	ENSMUSG00000087042.1	Gm11611	Annotated_lncRNA	97519612	97521895	-	ENSMUST00000121799	ENSMUSG00000049807	Arhgap23	97415533	97502402	+	17209	downstream
chr11	ENSMUST00000134289.1	ENSMUSG00000087042.1	Gm11611	Annotated_lncRNA	97519612	97521895	-	ENSMUST00000107596	ENSMUSG00000038453	Srcin1	97509340	97575215	-	-2284	sense_overlapping
chr11	ENSMUST00000134289.1	ENSMUSG00000087042.1	Gm11611	Annotated_lncRNA	97519612	97521895	-	ENSMUST00000107593	ENSMUSG00000038453	Srcin1	97512859	97574053	-	-2284	sense_overlapping
chr11	ENSMUST00000134289.1	ENSMUSG00000087042.1	Gm11611	Annotated_lncRNA	97519612	97521895	-	ENSMUST00000107590	ENSMUSG00000038453	Srcin1	97517675	97573944	-	-2284	sense_overlapping
chr11	ENSMUST00000134289.1	ENSMUSG00000087042.1	Gm11611	Annotated_lncRNA	97519612	97521895	-	ENSMUST00000056955	ENSMUSG00000047988	4933428G20Rik	97490783	97500340	-	19271	upstream
chr11	ENSMUST00000134289.1	ENSMUSG00000087042.1	Gm11611	Annotated_lncRNA	97519612	97521895	-	ENSMUST00000107601	ENSMUSG00000049807	Arhgap23	97450160	97502400	+	17211	downstream
chr11	ENSMUST00000134289.1	ENSMUSG00000087042.1	Gm11611	Annotated_lncRNA	97519612	97521895	-	ENSMUST00000126287	ENSMUSG00000038453	Srcin1	97534887	97573929	-	12991	downstream
chr11	ENSMUST00000134289.1	ENSMUSG00000087042.1	Gm11611	Annotated_lncRNA	97519612	97521895	-	ENSMUST00000093940	ENSMUSG00000049807	Arhgap23	97491144	97502398	+	17213	downstream
chr5	ENSMUST00000181751.1	ENSMUSG00000097554.1	Gm26825	Annotated_lncRNA	5781530	5783636	+	ENSMUST00000169542	ENSMUSG00000015652	Steap1	5736325	5740401	-	41128	upstream
chr5	ENSMUST00000181751.1	ENSMUSG00000097554.1	Gm26825	Annotated_lncRNA	5781530	5783636	+	ENSMUST00000115424	ENSMUSG00000015653	Steap2	5671730	5694060	-	87469	upstream
chr5	ENSMUST00000181751.1	ENSMUSG00000097554.1	Gm26825	Annotated_lncRNA	5781530	5783636	+	ENSMUST00000115425	ENSMUSG00000015653	Steap2	5670938	5694052	-	87477	upstream
chr5	ENSMUST00000181751.1	ENSMUSG00000097554.1	Gm26825	Annotated_lncRNA	5781530	5783636	+	ENSMUST00000115426	ENSMUSG00000015653	Steap2	5664829	5694578	-	86951	upstream
chr5	ENSMUST00000181751.1	ENSMUSG00000097554.1	Gm26825	Annotated_lncRNA	5781530	5783636	+	ENSMUST00000115427	ENSMUSG00000015653	Steap2	5665954	5694060	-	87469	upstream
chr5	ENSMUST00000181751.1	ENSMUSG00000097554.1	Gm26825	Annotated_lncRNA	5781530	5783636	+	ENSMUST00000148333	ENSMUSG00000015653	Steap2	5673505	5694326	-	87203	upstream
chr5	ENSMUST00000181751.1	ENSMUSG00000097554.1	Gm26825	Annotated_lncRNA	5781530	5783636	+	ENSMUST00000164219	ENSMUSG00000015653	Steap2	5664831	5683063	-	98466	upstream
chr5	ENSMUST00000181751.1	ENSMUSG00000097554.1	Gm26825	Annotated_lncRNA	5781530	5783636	+	ENSMUST00000015797	ENSMUSG00000015653	Steap2	5671491	5694067	-	87462	upstream
chr5	ENSMUST00000181751.1	ENSMUSG00000097554.1	Gm26825	Annotated_lncRNA	5781530	5783636	+	ENSMUST00000015796	ENSMUSG00000015652	Steap1	5736317	5749326	-	32203	upstream
chr2	ENSMUST00000144178.1	ENSMUSG00000085498.1	Gm14023	Annotated_lncRNA	129297370	129307826	+	ENSMUST00000028881	ENSMUSG00000027398	Il1b	129364570	129371139	-	56743	downstream
chr2	ENSMUST00000144178.1	ENSMUSG00000085498.1	Gm14023	Annotated_lncRNA	129297370	129307826	+	ENSMUST00000028880	ENSMUSG00000027397	Slc20a1	129198764	129211616	+	85753	downstream
chr2	ENSMUST00000144178.1	ENSMUSG00000085498.1	Gm14023	Annotated_lncRNA	129297370	129307826	+	ENSMUST00000028882	ENSMUSG00000027399	Il1a	129299610	129309972	-	-8217	antisense
chr2	ENSMUST00000144178.1	ENSMUSG00000085498.1	Gm14023	Annotated_lncRNA	129297370	129307826	+	ENSMUST00000052708	ENSMUSG00000048327	Ckap2l	129268210	129297212	-	157	upstream
chr2	ENSMUST00000144178.1	ENSMUSG00000085498.1	Gm14023	Annotated_lncRNA	129297370	129307826	+	ENSMUST00000110315	ENSMUSG00000027397	Slc20a1	129199310	129211609	+	85760	downstream
chr2	ENSMUST00000144178.1	ENSMUSG00000085498.1	Gm14023	Annotated_lncRNA	129297370	129307826	+	ENSMUST00000148988	ENSMUSG00000027397	Slc20a1	129199144	129199816	+	97553	downstream
chr2	ENSMUST00000141341.1	ENSMUSG00000085261.1	Gm13814	Annotated_lncRNA	92483926	92529809	+	ENSMUST00000111280	ENSMUSG00000044916	1700029I15Rik	92382918	92385708	+	98217	downstream
chr2	ENSMUST00000141341.1	ENSMUSG00000085261.1	Gm13814	Annotated_lncRNA	92483926	92529809	+	ENSMUST00000090559	ENSMUSG00000068742	Cry2	92403646	92434043	-	49882	upstream
chr2	ENSMUST00000141341.1	ENSMUSG00000085261.1	Gm13814	Annotated_lncRNA	92483926	92529809	+	ENSMUST00000065797	ENSMUSG00000027221	Chst1	92599707	92615250	+	69897	upstream
chr2	ENSMUST00000141341.1	ENSMUSG00000085261.1	Gm13814	Annotated_lncRNA	92483926	92529809	+	ENSMUST00000111279	ENSMUSG00000027223	Mapk8ip1	92383676	92392731	-	91194	upstream
chr2	ENSMUST00000141341.1	ENSMUSG00000085261.1	Gm13814	Annotated_lncRNA	92483926	92529809	+	ENSMUST00000111278	ENSMUSG00000068742	Cry2	92411260	92434036	-	49889	upstream
chr2	ENSMUST00000141341.1	ENSMUSG00000085261.1	Gm13814	Annotated_lncRNA	92483926	92529809	+	ENSMUST00000125276	ENSMUSG00000049922	Slc35c1	92452767	92460538	-	23387	upstream
chr2	ENSMUST00000141341.1	ENSMUSG00000085261.1	Gm13814	Annotated_lncRNA	92483926	92529809	+	ENSMUST00000067631	ENSMUSG00000049922	Slc35c1	92452764	92459794	-	24131	upstream
chr2	ENSMUST00000141341.1	ENSMUSG00000085261.1	Gm13814	Annotated_lncRNA	92483926	92529809	+	ENSMUST00000050312	ENSMUSG00000027223	Mapk8ip1	92383680	92401263	-	82662	upstream
chr2	ENSMUST00000141341.1	ENSMUSG00000085261.1	Gm13814	Annotated_lncRNA	92483926	92529809	+	ENSMUST00000136718	ENSMUSG00000049922	Slc35c1	92458686	92459709	-	24216	upstream
chr2	LNC_000379	XLOC_031197	--	Novel_lncRNA	180424029	180436715	-	ENSMUST00000038225	ENSMUSG00000038963	Slco4a1	180460979	180474867	+	24263	upstream
chr2	LNC_000379	XLOC_031197	--	Novel_lncRNA	180424029	180436715	-	ENSMUST00000170448	ENSMUSG00000027568	Ntsr1	180500227	180544219	+	63511	upstream
chr2	LNC_000379	XLOC_031197	--	Novel_lncRNA	180424029	180436715	-	ENSMUST00000038259	ENSMUSG00000038963	Slco4a1	180456245	180474867	+	19529	upstream
chr2	LNC_000379	XLOC_031197	--	Novel_lncRNA	180424029	180436715	-	ENSMUST00000029084	ENSMUSG00000027568	Ntsr1	180499976	180544980	+	63260	upstream
chr2	LNC_000379	XLOC_031197	--	Novel_lncRNA	180424029	180436715	-	ENSMUST00000015771	ENSMUSG00000015627	Gata5	180325133	180334699	-	89329	upstream
chr2	LNC_000370	XLOC_030428	--	Novel_lncRNA	129884231	129895607	-	ENSMUST00000166282	ENSMUSG00000037885	Stk35	129800517	129832287	+	51943	downstream
chr2	LNC_000370	XLOC_030428	--	Novel_lncRNA	129884231	129895607	-	ENSMUST00000165413	ENSMUSG00000037885	Stk35	129800517	129828974	+	55256	downstream
chr2	LNC_000364	XLOC_029613	--	Novel_lncRNA	79223558	79231486	-	ENSMUST00000099972	ENSMUSG00000027009	Itga4	79255500	79333123	+	24013	upstream
chr2	LNC_000364	XLOC_029613	--	Novel_lncRNA	79223558	79231486	-	ENSMUST00000156731	ENSMUSG00000075256	Cerkl	79330543	79338603	-	99056	downstream
chr4	ENSMUST00000156081.1	ENSMUSG00000086320.1	Gm12840	Annotated_lncRNA	117700188	117700923	+	ENSMUST00000037127	ENSMUSG00000033423	Eri3	117550365	117674297	+	25890	downstream
chr4	ENSMUST00000156081.1	ENSMUSG00000086320.1	Gm12840	Annotated_lncRNA	117700188	117700923	+	ENSMUST00000125312	ENSMUSG00000033423	Eri3	117582687	117615582	+	84605	downstream
chr4	ENSMUST00000156081.1	ENSMUSG00000086320.1	Gm12840	Annotated_lncRNA	117700188	117700923	+	ENSMUST00000203629	ENSMUSG00000108127	Gm12845	117724412	117726872	+	23488	upstream
chr4	ENSMUST00000156081.1	ENSMUSG00000086320.1	Gm12840	Annotated_lncRNA	117700188	117700923	+	ENSMUST00000102687	ENSMUSG00000009640	Dmap1	117674681	117682273	-	17914	upstream
chr4	ENSMUST00000156081.1	ENSMUSG00000086320.1	Gm12840	Annotated_lncRNA	117700188	117700923	+	ENSMUST00000204276	ENSMUSG00000108127	Gm12845	117724475	117726866	+	23551	upstream
chr4	ENSMUST00000156081.1	ENSMUSG00000086320.1	Gm12840	Annotated_lncRNA	117700188	117700923	+	ENSMUST00000062747	ENSMUSG00000048626	Klf17	117757836	117765648	-	56912	downstream
chr4	LNC_000433	XLOC_036601	--	Novel_lncRNA	8904439	8910412	-	ENSMUST00000051558	ENSMUSG00000041235	Chd7	8691365	8867659	+	36779	downstream
chr4	LNC_000433	XLOC_036601	--	Novel_lncRNA	8904439	8910412	-	ENSMUST00000039267	ENSMUSG00000041235	Chd7	8690921	8866810	+	37628	downstream
chr4	LNC_000433	XLOC_036601	--	Novel_lncRNA	8904439	8910412	-	ENSMUST00000170391	ENSMUSG00000041235	Chd7	8751438	8867224	+	37214	downstream
chr9	ENSMUST00000192843.1	ENSMUSG00000102971.1	A730062M13Rik	Annotated_lncRNA	72869652	72871561	+	ENSMUST00000034734	ENSMUSG00000092192	Dyx1c1	72958785	72973064	+	87223	upstream
chr9	ENSMUST00000192843.1	ENSMUSG00000102971.1	A730062M13Rik	Annotated_lncRNA	72869652	72871561	+	ENSMUST00000055535	ENSMUSG00000036030	Prtg	72806874	72917291	+	-1910	sense_overlapping
chr9	ENSMUST00000192843.1	ENSMUSG00000102971.1	A730062M13Rik	Annotated_lncRNA	72869652	72871561	+	ENSMUST00000038489	ENSMUSG00000034910	Pygo1	72925645	72952181	+	54083	upstream
chr9	ENSMUST00000192843.1	ENSMUSG00000102971.1	A730062M13Rik	Annotated_lncRNA	72869652	72871561	+	ENSMUST00000098567	ENSMUSG00000092192	Dyx1c1	72958785	72973061	+	87223	upstream
chr11	LNC_000116	XLOC_008428	--	Novel_lncRNA	104030683	104038968	+	ENSMUST00000063347	ENSMUSG00000062421	Arf2	103966871	103985337	+	45345	downstream
chr11	LNC_000116	XLOC_008428	--	Novel_lncRNA	104030683	104038968	+	ENSMUST00000154089	ENSMUSG00000062421	Arf2	103979589	103983627	+	47055	downstream
chr11	LNC_000116	XLOC_008428	--	Novel_lncRNA	104030683	104038968	+	ENSMUST00000103075	ENSMUSG00000034187	Nsf	103821782	103954056	-	76626	upstream
chr11	LNC_000116	XLOC_008428	--	Novel_lncRNA	104030683	104038968	+	ENSMUST00000093925	ENSMUSG00000018634	Crhr1	104132855	104175523	+	93886	upstream
chr11	LNC_000116	XLOC_008428	--	Novel_lncRNA	104030683	104038968	+	ENSMUST00000057921	ENSMUSG00000062421	Arf2	103966739	103985337	+	45345	downstream
chr11	LNC_000116	XLOC_008428	--	Novel_lncRNA	104030683	104038968	+	ENSMUST00000133774	ENSMUSG00000034187	Nsf	103910453	103938216	-	92466	upstream
chr11	LNC_000116	XLOC_008428	--	Novel_lncRNA	104030683	104038968	+	ENSMUST00000149642	ENSMUSG00000034187	Nsf	103926148	103938216	-	92466	upstream
chr11	LNC_000117	XLOC_008428	--	Novel_lncRNA	104031433	104034006	+	ENSMUST00000063347	ENSMUSG00000062421	Arf2	103966871	103985337	+	46095	downstream
chr11	LNC_000117	XLOC_008428	--	Novel_lncRNA	104031433	104034006	+	ENSMUST00000154089	ENSMUSG00000062421	Arf2	103979589	103983627	+	47805	downstream
chr11	LNC_000117	XLOC_008428	--	Novel_lncRNA	104031433	104034006	+	ENSMUST00000103075	ENSMUSG00000034187	Nsf	103821782	103954056	-	77376	upstream
chr11	LNC_000117	XLOC_008428	--	Novel_lncRNA	104031433	104034006	+	ENSMUST00000093925	ENSMUSG00000018634	Crhr1	104132855	104175523	+	98848	upstream
chr11	LNC_000117	XLOC_008428	--	Novel_lncRNA	104031433	104034006	+	ENSMUST00000057921	ENSMUSG00000062421	Arf2	103966739	103985337	+	46095	downstream
chr11	LNC_000117	XLOC_008428	--	Novel_lncRNA	104031433	104034006	+	ENSMUST00000133774	ENSMUSG00000034187	Nsf	103910453	103938216	-	93216	upstream
chr11	LNC_000117	XLOC_008428	--	Novel_lncRNA	104031433	104034006	+	ENSMUST00000149642	ENSMUSG00000034187	Nsf	103926148	103938216	-	93216	upstream
chr1	LNC_000015	XLOC_001600	--	Novel_lncRNA	153376906	153387750	+	ENSMUST00000042373	ENSMUSG00000042708	Shcbp1l	153425162	153452574	+	37411	upstream
chr1	LNC_000015	XLOC_001600	--	Novel_lncRNA	153376906	153387750	+	ENSMUST00000042141	ENSMUSG00000042699	Dhx9	153455758	153487660	-	68007	downstream
chr1	LNC_000015	XLOC_001600	--	Novel_lncRNA	153376906	153387750	+	ENSMUST00000188345	ENSMUSG00000042699	Dhx9	153464342	153487651	-	76591	downstream
chr1	LNC_000015	XLOC_001600	--	Novel_lncRNA	153376906	153387750	+	ENSMUST00000186380	ENSMUSG00000042699	Dhx9	153455758	153487608	-	68007	downstream
chr1	LNC_000015	XLOC_001600	--	Novel_lncRNA	153376906	153387750	+	ENSMUST00000027752	ENSMUSG00000026478	Lamc1	153218922	153332786	-	44119	upstream
chr13	LNC_000164	XLOC_013533	--	Novel_lncRNA	55611078	55622763	+	ENSMUST00000046246	ENSMUSG00000021493	Pdlim7	55498416	55513446	-	97631	upstream
chr13	LNC_000164	XLOC_013533	--	Novel_lncRNA	55611078	55622763	+	ENSMUST00000057844	ENSMUSG00000045767	B230219D22Rik	55693124	55703499	+	70360	upstream
chr13	LNC_000164	XLOC_013533	--	Novel_lncRNA	55611078	55622763	+	ENSMUST00000131306	ENSMUSG00000021493	Pdlim7	55506774	55513438	-	97639	upstream
chr13	LNC_000164	XLOC_013533	--	Novel_lncRNA	55611078	55622763	+	ENSMUST00000021963	ENSMUSG00000021501	Caml	55623005	55632411	+	241	upstream
chr13	LNC_000164	XLOC_013533	--	Novel_lncRNA	55611078	55622763	+	ENSMUST00000069968	ENSMUSG00000021493	Pdlim7	55506773	55513438	-	97639	upstream
chr13	LNC_000164	XLOC_013533	--	Novel_lncRNA	55611078	55622763	+	ENSMUST00000047877	ENSMUSG00000035711	Dok3	55523235	55528538	-	82539	upstream
chr13	LNC_000164	XLOC_013533	--	Novel_lncRNA	55611078	55622763	+	ENSMUST00000100764	ENSMUSG00000021504	B4galt7	55599896	55610443	+	634	downstream
chr13	LNC_000164	XLOC_013533	--	Novel_lncRNA	55611078	55622763	+	ENSMUST00000133176	ENSMUSG00000021504	B4galt7	55600065	55608802	+	2275	downstream
chr13	LNC_000164	XLOC_013533	--	Novel_lncRNA	55611078	55622763	+	ENSMUST00000021956	ENSMUSG00000021494	Ddx41	55530410	55536658	-	74419	upstream
chr13	LNC_000164	XLOC_013533	--	Novel_lncRNA	55611078	55622763	+	ENSMUST00000021957	ENSMUSG00000021495	Fam193b	55539319	55571120	-	39957	upstream
chr13	LNC_000164	XLOC_013533	--	Novel_lncRNA	55611078	55622763	+	ENSMUST00000153426	ENSMUSG00000021493	Pdlim7	55508966	55512709	-	98368	upstream
chr13	LNC_000164	XLOC_013533	--	Novel_lncRNA	55611078	55622763	+	ENSMUST00000172272	ENSMUSG00000021500	Ddx46	55635027	55681256	+	12263	upstream
chr13	LNC_000164	XLOC_013533	--	Novel_lncRNA	55611078	55622763	+	ENSMUST00000144288	ENSMUSG00000021493	Pdlim7	55508233	55513676	-	97401	upstream
chr13	LNC_000164	XLOC_013533	--	Novel_lncRNA	55611078	55622763	+	ENSMUST00000021959	ENSMUSG00000021497	Txndc15	55714650	55726221	+	91886	upstream
chr13	LNC_000164	XLOC_013533	--	Novel_lncRNA	55611078	55622763	+	ENSMUST00000109905	ENSMUSG00000058569	Tmed9	55593135	55597663	+	13414	downstream
chr13	LNC_000164	XLOC_013533	--	Novel_lncRNA	55611078	55622763	+	ENSMUST00000069929	ENSMUSG00000021493	Pdlim7	55506774	55513434	-	97643	upstream
chr13	LNC_000164	XLOC_013533	--	Novel_lncRNA	55611078	55622763	+	ENSMUST00000064701	ENSMUSG00000021504	B4galt7	55600065	55610442	+	635	downstream
chr13	LNC_000164	XLOC_013533	--	Novel_lncRNA	55611078	55622763	+	ENSMUST00000099479	ENSMUSG00000021500	Ddx46	55635027	55681256	+	12263	upstream
chr13	LNC_000161	XLOC_013370	--	Novel_lncRNA	42245867	42263539	+	ENSMUST00000060148	ENSMUSG00000021366	Hivep1	42052021	42185026	+	60840	downstream
chr13	LNC_000161	XLOC_013370	--	Novel_lncRNA	42245867	42263539	+	ENSMUST00000021796	ENSMUSG00000021367	Edn1	42301270	42307989	+	37730	upstream
chr3	ENSMUST00000195964.1	ENSMUSG00000106364.1	Gm42994	Annotated_lncRNA	122574524	122577072	-	ENSMUST00000198659	ENSMUSG00000028121	Bcar3	122511129	122512937	+	61586	downstream
chr3	ENSMUST00000195964.1	ENSMUSG00000106364.1	Gm42994	Annotated_lncRNA	122574524	122577072	-	ENSMUST00000199358	ENSMUSG00000028121	Bcar3	122504675	122508449	+	66074	downstream
chr3	ENSMUST00000195964.1	ENSMUSG00000106364.1	Gm42994	Annotated_lncRNA	122574524	122577072	-	ENSMUST00000029766	ENSMUSG00000028121	Bcar3	122419778	122530191	+	44332	downstream
chr3	ENSMUST00000195964.1	ENSMUSG00000106364.1	Gm42994	Annotated_lncRNA	122574524	122577072	-	ENSMUST00000197073	ENSMUSG00000028121	Bcar3	122483723	122508448	+	66075	downstream
chr3	ENSMUST00000195964.1	ENSMUSG00000106364.1	Gm42994	Annotated_lncRNA	122574524	122577072	-	ENSMUST00000197259	ENSMUSG00000039735	Fnbp1l	122538719	122563881	-	10642	upstream
chr3	ENSMUST00000195964.1	ENSMUSG00000106364.1	Gm42994	Annotated_lncRNA	122574524	122577072	-	ENSMUST00000162409	ENSMUSG00000039735	Fnbp1l	122538725	122619715	-	-2549	sense_overlapping
chr3	ENSMUST00000195964.1	ENSMUSG00000106364.1	Gm42994	Annotated_lncRNA	122574524	122577072	-	ENSMUST00000199344	ENSMUSG00000028121	Bcar3	122512222	122523210	+	51313	downstream
chr3	ENSMUST00000195964.1	ENSMUSG00000106364.1	Gm42994	Annotated_lncRNA	122574524	122577072	-	ENSMUST00000162947	ENSMUSG00000039735	Fnbp1l	122542105	122619553	-	-2549	sense_overlapping
chr2	ENSMUST00000152112.1	ENSMUSG00000085949.1	Gm14275	Annotated_lncRNA	172288133	172290520	+	ENSMUST00000109139	ENSMUSG00000027496	Aurka	172356196	172370506	-	65675	downstream
chr2	ENSMUST00000152112.1	ENSMUSG00000085949.1	Gm14275	Annotated_lncRNA	172288133	172290520	+	ENSMUST00000028997	ENSMUSG00000027496	Aurka	172356196	172370506	-	65675	downstream
chr2	ENSMUST00000152112.1	ENSMUSG00000085949.1	Gm14275	Annotated_lncRNA	172288133	172290520	+	ENSMUST00000028995	ENSMUSG00000027495	Fam210b	172345565	172355749	+	55044	upstream
chr2	ENSMUST00000152112.1	ENSMUSG00000085949.1	Gm14275	Annotated_lncRNA	172288133	172290520	+	ENSMUST00000116375	ENSMUSG00000027498	Cstf1	172370734	172382448	+	80213	upstream
chr2	ENSMUST00000152112.1	ENSMUSG00000085949.1	Gm14275	Annotated_lncRNA	172288133	172290520	+	ENSMUST00000109140	ENSMUSG00000027496	Aurka	172356190	172370535	-	65669	downstream
chr2	ENSMUST00000152112.1	ENSMUSG00000085949.1	Gm14275	Annotated_lncRNA	172288133	172290520	+	ENSMUST00000151511	ENSMUSG00000027498	Cstf1	172370681	172376070	+	80160	upstream
chr2	ENSMUST00000152112.1	ENSMUSG00000085949.1	Gm14275	Annotated_lncRNA	172288133	172290520	+	ENSMUST00000038532	ENSMUSG00000038537	Mc3r	172248492	172251114	+	37018	downstream
chr17	LNC_000280	XLOC_023162	--	Novel_lncRNA	35196340	35197803	-	ENSMUST00000174024	ENSMUSG00000024387	Csnk2b	35116200	35121173	-	75166	upstream
chr17	LNC_000280	XLOC_023162	--	Novel_lncRNA	35196340	35197803	-	ENSMUST00000173550	ENSMUSG00000024392	Bag6	35135744	35147320	+	49019	downstream
chr17	LNC_000280	XLOC_023162	--	Novel_lncRNA	35196340	35197803	-	ENSMUST00000173380	ENSMUSG00000092417	Gpank1	35121455	35123301	+	73038	downstream
chr17	LNC_000280	XLOC_023162	--	Novel_lncRNA	35196340	35197803	-	ENSMUST00000174805	ENSMUSG00000024393	Prrc2a	35149088	35162969	-	33370	upstream
chr17	LNC_000280	XLOC_023162	--	Novel_lncRNA	35196340	35197803	-	ENSMUST00000048994	ENSMUSG00000042419	Nfkbil1	35220175	35235792	-	22371	downstream
chr17	LNC_000280	XLOC_023162	--	Novel_lncRNA	35196340	35197803	-	ENSMUST00000118793	ENSMUSG00000081650	Gm16181	35220834	35224134	+	23030	upstream
chr17	LNC_000280	XLOC_023162	--	Novel_lncRNA	35196340	35197803	-	ENSMUST00000173043	ENSMUSG00000092417	Gpank1	35121482	35123659	+	72680	downstream
chr17	LNC_000280	XLOC_023162	--	Novel_lncRNA	35196340	35197803	-	ENSMUST00000172549	ENSMUSG00000019432	Ddx39b	35242667	35253676	+	44863	upstream
chr17	LNC_000280	XLOC_023162	--	Novel_lncRNA	35196340	35197803	-	ENSMUST00000173600	ENSMUSG00000024399	Ltb	35194626	35196320	+	19	downstream
chr17	LNC_000280	XLOC_023162	--	Novel_lncRNA	35196340	35197803	-	ENSMUST00000007251	ENSMUSG00000007036	Abhd16a	35089291	35102987	+	93352	downstream
chr17	LNC_000280	XLOC_023162	--	Novel_lncRNA	35196340	35197803	-	ENSMUST00000173731	ENSMUSG00000019432	Ddx39b	35241870	35253680	+	44066	upstream
chr17	LNC_000280	XLOC_023162	--	Novel_lncRNA	35196340	35197803	-	ENSMUST00000052167	ENSMUSG00000092417	Gpank1	35122952	35124806	+	71533	downstream
chr17	LNC_000280	XLOC_023162	--	Novel_lncRNA	35196340	35197803	-	ENSMUST00000172765	ENSMUSG00000024387	Csnk2b	35117696	35122053	-	74286	upstream
chr17	LNC_000280	XLOC_023162	--	Novel_lncRNA	35196340	35197803	-	ENSMUST00000174757	ENSMUSG00000019432	Ddx39b	35241778	35249025	+	43974	upstream
chr17	LNC_000280	XLOC_023162	--	Novel_lncRNA	35196340	35197803	-	ENSMUST00000172571	ENSMUSG00000024392	Bag6	35135205	35147306	+	49033	downstream
chr17	LNC_000280	XLOC_023162	--	Novel_lncRNA	35196340	35197803	-	ENSMUST00000173106	ENSMUSG00000024397	Aif1	35171523	35172631	-	23708	upstream
chr17	LNC_000280	XLOC_023162	--	Novel_lncRNA	35196340	35197803	-	ENSMUST00000173535	ENSMUSG00000024392	Bag6	35135486	35142595	+	53744	downstream
chr17	LNC_000280	XLOC_023162	--	Novel_lncRNA	35196340	35197803	-	ENSMUST00000172993	ENSMUSG00000024392	Bag6	35145888	35147319	+	49020	downstream
chr17	LNC_000280	XLOC_023162	--	Novel_lncRNA	35196340	35197803	-	ENSMUST00000097336	ENSMUSG00000073412	Lst1	35185095	35188439	-	7900	upstream
chr17	LNC_000280	XLOC_023162	--	Novel_lncRNA	35196340	35197803	-	ENSMUST00000061859	ENSMUSG00000043311	D17H6S53E	35126386	35128855	+	67484	downstream
chr17	LNC_000280	XLOC_023162	--	Novel_lncRNA	35196340	35197803	-	ENSMUST00000025262	ENSMUSG00000024399	Ltb	35194439	35196302	+	37	downstream
chr17	LNC_000280	XLOC_023162	--	Novel_lncRNA	35196340	35197803	-	ENSMUST00000025253	ENSMUSG00000024393	Prrc2a	35149076	35164897	-	31442	upstream
chr17	LNC_000280	XLOC_023162	--	Novel_lncRNA	35196340	35197803	-	ENSMUST00000118384	ENSMUSG00000024403	Atp6v1g2	35235878	35237904	+	38074	upstream
chr17	LNC_000280	XLOC_023162	--	Novel_lncRNA	35196340	35197803	-	ENSMUST00000025250	ENSMUSG00000024392	Bag6	35135178	35147322	+	49017	downstream
chr17	LNC_000280	XLOC_023162	--	Novel_lncRNA	35196340	35197803	-	ENSMUST00000173952	ENSMUSG00000024392	Bag6	35135510	35140372	+	55967	downstream
chr17	LNC_000280	XLOC_023162	--	Novel_lncRNA	35196340	35197803	-	ENSMUST00000173114	ENSMUSG00000024387	Csnk2b	35116196	35121429	-	74910	upstream
chr17	LNC_000280	XLOC_023162	--	Novel_lncRNA	35196340	35197803	-	ENSMUST00000025257	ENSMUSG00000024397	Aif1	35170994	35173278	-	23061	upstream
chr17	LNC_000280	XLOC_023162	--	Novel_lncRNA	35196340	35197803	-	ENSMUST00000174281	ENSMUSG00000024392	Bag6	35135730	35146349	+	49990	downstream
chr17	LNC_000280	XLOC_023162	--	Novel_lncRNA	35196340	35197803	-	ENSMUST00000062657	ENSMUSG00000043807	Ly6g5b	35113982	35115428	-	80911	upstream
chr17	LNC_000280	XLOC_023162	--	Novel_lncRNA	35196340	35197803	-	ENSMUST00000037849	ENSMUSG00000034482	Ly6g5c	35108279	35111991	+	84348	downstream
chr17	LNC_000280	XLOC_023162	--	Novel_lncRNA	35196340	35197803	-	ENSMUST00000173167	ENSMUSG00000073411	H2-D1	35266021	35266889	+	68217	upstream
chr17	LNC_000280	XLOC_023162	--	Novel_lncRNA	35196340	35197803	-	ENSMUST00000172785	ENSMUSG00000073411	H2-D1	35262730	35267499	+	64926	upstream
chr17	LNC_000280	XLOC_023162	--	Novel_lncRNA	35196340	35197803	-	ENSMUST00000173491	ENSMUSG00000024392	Bag6	35135228	35140309	+	56030	downstream
chr17	LNC_000280	XLOC_023162	--	Novel_lncRNA	35196340	35197803	-	ENSMUST00000068261	ENSMUSG00000024403	Atp6v1g2	35236562	35238767	+	38758	upstream
chr17	LNC_000280	XLOC_023162	--	Novel_lncRNA	35196340	35197803	-	ENSMUST00000173633	ENSMUSG00000024387	Csnk2b	35116242	35118072	-	78267	upstream
chr17	LNC_000280	XLOC_023162	--	Novel_lncRNA	35196340	35197803	-	ENSMUST00000172693	ENSMUSG00000024397	Aif1	35170991	35172819	-	23520	upstream
chr17	LNC_000280	XLOC_023162	--	Novel_lncRNA	35196340	35197803	-	ENSMUST00000174478	ENSMUSG00000024392	Bag6	35135718	35138705	+	57634	downstream
chr17	LNC_000280	XLOC_023162	--	Novel_lncRNA	35196340	35197803	-	ENSMUST00000172503	ENSMUSG00000073411	H2-D1	35266021	35266889	+	68217	upstream
chr17	LNC_000280	XLOC_023162	--	Novel_lncRNA	35196340	35197803	-	ENSMUST00000174779	ENSMUSG00000024387	Csnk2b	35116198	35119775	-	76564	upstream
chr17	LNC_000280	XLOC_023162	--	Novel_lncRNA	35196340	35197803	-	ENSMUST00000068056	ENSMUSG00000019432	Ddx39b	35241746	35253707	+	43942	upstream
chr17	LNC_000280	XLOC_023162	--	Novel_lncRNA	35196340	35197803	-	ENSMUST00000167924	ENSMUSG00000024401	Tnf	35199507	35202004	-	1703	downstream
chr17	LNC_000280	XLOC_023162	--	Novel_lncRNA	35196340	35197803	-	ENSMUST00000025266	ENSMUSG00000024402	Lta	35203165	35205351	-	5361	downstream
chr17	LNC_000280	XLOC_023162	--	Novel_lncRNA	35196340	35197803	-	ENSMUST00000025249	ENSMUSG00000024391	Apom	35128997	35132050	-	64289	upstream
chr17	LNC_000280	XLOC_023162	--	Novel_lncRNA	35196340	35197803	-	ENSMUST00000174306	ENSMUSG00000024387	Csnk2b	35117995	35121030	-	75309	upstream
chr17	LNC_000280	XLOC_023162	--	Novel_lncRNA	35196340	35197803	-	ENSMUST00000166426	ENSMUSG00000024392	Bag6	35135178	35147305	+	49034	downstream
chr17	LNC_000280	XLOC_023162	--	Novel_lncRNA	35196340	35197803	-	ENSMUST00000025263	ENSMUSG00000024401	Tnf	35199381	35202007	-	1577	downstream
chr17	LNC_000280	XLOC_023162	--	Novel_lncRNA	35196340	35197803	-	ENSMUST00000173324	ENSMUSG00000024397	Aif1	35170992	35176001	-	20338	upstream
chr17	LNC_000280	XLOC_023162	--	Novel_lncRNA	35196340	35197803	-	ENSMUST00000165306	ENSMUSG00000092417	Gpank1	35121483	35124814	+	71525	downstream
chr17	LNC_000280	XLOC_023162	--	Novel_lncRNA	35196340	35197803	-	ENSMUST00000173915	ENSMUSG00000024387	Csnk2b	35119754	35121998	-	74341	upstream
chr17	LNC_000280	XLOC_023162	--	Novel_lncRNA	35196340	35197803	-	ENSMUST00000172854	ENSMUSG00000043807	Ly6g5b	35113948	35115428	-	80911	upstream
chr17	LNC_000280	XLOC_023162	--	Novel_lncRNA	35196340	35197803	-	ENSMUST00000025246	ENSMUSG00000024387	Csnk2b	35116198	35121286	-	75053	upstream
chr17	LNC_000280	XLOC_023162	--	Novel_lncRNA	35196340	35197803	-	ENSMUST00000130992	ENSMUSG00000024403	Atp6v1g2	35235088	35237805	+	37284	upstream
chr6	ENSMUST00000071101.7	ENSMUSG00000056771.7	Gm10010	Annotated_lncRNA	128187818	128200623	-	ENSMUST00000133118	ENSMUSG00000030353	Tead4	128270909	128300823	-	70285	downstream
chr6	ENSMUST00000071101.7	ENSMUSG00000056771.7	Gm10010	Annotated_lncRNA	128187818	128200623	-	ENSMUST00000006311	ENSMUSG00000030353	Tead4	128227143	128300813	-	26519	downstream
chr6	ENSMUST00000071101.7	ENSMUSG00000056771.7	Gm10010	Annotated_lncRNA	128187818	128200623	-	ENSMUST00000032503	ENSMUSG00000030352	Tspan9	127963907	128143560	-	44257	upstream
chr6	ENSMUST00000071101.7	ENSMUSG00000056771.7	Gm10010	Annotated_lncRNA	128187818	128200623	-	ENSMUST00000130454	ENSMUSG00000030353	Tead4	128224288	128275577	-	23664	downstream
chr6	ENSMUST00000071101.7	ENSMUSG00000056771.7	Gm10010	Annotated_lncRNA	128187818	128200623	-	ENSMUST00000112157	ENSMUSG00000030353	Tead4	128228181	128300813	-	27557	downstream
chr6	ENSMUST00000071101.7	ENSMUSG00000056771.7	Gm10010	Annotated_lncRNA	128187818	128200623	-	ENSMUST00000112173	ENSMUSG00000030352	Tspan9	127961396	128143563	-	44254	upstream
chr6	ENSMUST00000071101.7	ENSMUSG00000056771.7	Gm10010	Annotated_lncRNA	128187818	128200623	-	ENSMUST00000143004	ENSMUSG00000030353	Tead4	128270959	128300738	-	70335	downstream
chr6	ENSMUST00000071101.7	ENSMUSG00000056771.7	Gm10010	Annotated_lncRNA	128187818	128200623	-	ENSMUST00000112171	ENSMUSG00000030352	Tspan9	127962802	128136709	-	51108	upstream
chr6	ENSMUST00000071101.7	ENSMUSG00000056771.7	Gm10010	Annotated_lncRNA	128187818	128200623	-	ENSMUST00000154375	ENSMUSG00000030352	Tspan9	127966431	128143560	-	44257	upstream
chr6	ENSMUST00000071101.7	ENSMUSG00000056771.7	Gm10010	Annotated_lncRNA	128187818	128200623	-	ENSMUST00000127105	ENSMUSG00000030352	Tspan9	127967166	128124316	-	63501	upstream
chr6	ENSMUST00000071101.7	ENSMUSG00000056771.7	Gm10010	Annotated_lncRNA	128187818	128200623	-	ENSMUST00000146268	ENSMUSG00000030352	Tspan9	127966437	128140746	-	47071	upstream
chr6	ENSMUST00000071101.7	ENSMUSG00000056771.7	Gm10010	Annotated_lncRNA	128187818	128200623	-	ENSMUST00000145940	ENSMUSG00000030352	Tspan9	127967081	128143553	-	44264	upstream
chr1	LNC_000014	XLOC_001600	--	Novel_lncRNA	153349445	153370768	+	ENSMUST00000042373	ENSMUSG00000042708	Shcbp1l	153425162	153452574	+	54393	upstream
chr1	LNC_000014	XLOC_001600	--	Novel_lncRNA	153349445	153370768	+	ENSMUST00000042141	ENSMUSG00000042699	Dhx9	153455758	153487660	-	84989	downstream
chr1	LNC_000014	XLOC_001600	--	Novel_lncRNA	153349445	153370768	+	ENSMUST00000188345	ENSMUSG00000042699	Dhx9	153464342	153487651	-	93573	downstream
chr1	LNC_000014	XLOC_001600	--	Novel_lncRNA	153349445	153370768	+	ENSMUST00000186380	ENSMUSG00000042699	Dhx9	153455758	153487608	-	84989	downstream
chr1	LNC_000014	XLOC_001600	--	Novel_lncRNA	153349445	153370768	+	ENSMUST00000027752	ENSMUSG00000026478	Lamc1	153218922	153332786	-	16658	upstream
chr19	LNC_000325	XLOC_025606	--	Novel_lncRNA	34976122	34999424	+	ENSMUST00000087341	ENSMUSG00000024795	Kif20b	34922358	34975731	+	390	downstream
chr19	LNC_000325	XLOC_025606	--	Novel_lncRNA	34976122	34999424	+	ENSMUST00000036584	ENSMUSG00000033610	Pank1	34810894	34879455	-	96666	upstream
chr19	LNC_000325	XLOC_025606	--	Novel_lncRNA	34976122	34999424	+	ENSMUST00000112460	ENSMUSG00000033610	Pank1	34810895	34877917	-	98204	upstream
chr14	LNC_000207	XLOC_017373	--	Novel_lncRNA	70051239	70060787	-	ENSMUST00000035908	ENSMUSG00000033730	Egr3	70077445	70080157	+	16657	upstream
chr14	LNC_000207	XLOC_017373	--	Novel_lncRNA	70051239	70060787	-	ENSMUST00000022678	ENSMUSG00000022085	Pebp4	69840420	70059886	+	-8648	antisense
chr14	LNC_000207	XLOC_017373	--	Novel_lncRNA	70051239	70060787	-	ENSMUST00000153871	ENSMUSG00000044551	9930012K11Rik	70154405	70159502	-	93617	downstream
chr14	LNC_000207	XLOC_017373	--	Novel_lncRNA	70051239	70060787	-	ENSMUST00000058240	ENSMUSG00000044551	9930012K11Rik	70154405	70159502	-	93617	downstream
chr14	LNC_000207	XLOC_017373	--	Novel_lncRNA	70051239	70060787	-	ENSMUST00000035612	ENSMUSG00000033712	Ccar2	70138177	70153811	-	77389	downstream
chr14	LNC_000207	XLOC_017373	--	Novel_lncRNA	70051239	70060787	-	ENSMUST00000022680	ENSMUSG00000022089	Bin3	70100145	70138191	+	39357	upstream
chr18	ENSMUST00000143732.7	ENSMUSG00000073529.9	F830208F22Rik	Annotated_lncRNA	77793259	77796743	-	ENSMUST00000026495	ENSMUSG00000025428	Atp5a1	77773729	77782869	+	10389	downstream
chr18	ENSMUST00000143732.7	ENSMUSG00000073529.9	F830208F22Rik	Annotated_lncRNA	77793259	77796743	-	ENSMUST00000074653	ENSMUSG00000047466	8030462N17Rik	77633281	77714010	-	79248	upstream
chr18	ENSMUST00000143732.7	ENSMUSG00000073529.9	F830208F22Rik	Annotated_lncRNA	77793259	77796743	-	ENSMUST00000114741	ENSMUSG00000025429	Pstpip2	77794545	77882007	+	-2199	antisense
chr18	ENSMUST00000143732.7	ENSMUSG00000073529.9	F830208F22Rik	Annotated_lncRNA	77793259	77796743	-	ENSMUST00000114748	ENSMUSG00000025428	Atp5a1	77773956	77782866	+	10392	downstream
chr18	ENSMUST00000143732.7	ENSMUSG00000073529.9	F830208F22Rik	Annotated_lncRNA	77793259	77796743	-	ENSMUST00000048192	ENSMUSG00000041840	Haus1	77757567	77767780	-	25478	upstream
chr1	LNC_000011	XLOC_001108	--	Novel_lncRNA	94080759	94089398	+	ENSMUST00000190212	ENSMUSG00000034000	Neu4	94020451	94025416	+	55342	downstream
chr1	LNC_000011	XLOC_001108	--	Novel_lncRNA	94080759	94089398	+	ENSMUST00000027507	ENSMUSG00000026285	Pdcd1	94038305	94052553	-	28205	upstream
chr1	LNC_000011	XLOC_001108	--	Novel_lncRNA	94080759	94089398	+	ENSMUST00000050890	ENSMUSG00000034000	Neu4	94020493	94028334	+	52424	downstream
chr1	LNC_000011	XLOC_001108	--	Novel_lncRNA	94080759	94089398	+	ENSMUST00000097632	ENSMUSG00000073608	Gm6086	93990509	94017147	+	63611	downstream
chr1	LNC_000013	XLOC_001600	--	Novel_lncRNA	153349264	153387750	+	ENSMUST00000042373	ENSMUSG00000042708	Shcbp1l	153425162	153452574	+	37411	upstream
chr1	LNC_000013	XLOC_001600	--	Novel_lncRNA	153349264	153387750	+	ENSMUST00000042141	ENSMUSG00000042699	Dhx9	153455758	153487660	-	68007	downstream
chr1	LNC_000013	XLOC_001600	--	Novel_lncRNA	153349264	153387750	+	ENSMUST00000188345	ENSMUSG00000042699	Dhx9	153464342	153487651	-	76591	downstream
chr1	LNC_000013	XLOC_001600	--	Novel_lncRNA	153349264	153387750	+	ENSMUST00000186380	ENSMUSG00000042699	Dhx9	153455758	153487608	-	68007	downstream
chr1	LNC_000013	XLOC_001600	--	Novel_lncRNA	153349264	153387750	+	ENSMUST00000027752	ENSMUSG00000026478	Lamc1	153218922	153332786	-	16477	upstream
chr1	LNC_000017	XLOC_001610	--	Novel_lncRNA	153580004	153591107	+	ENSMUST00000111815	ENSMUSG00000042671	Rgs8	153664616	153692985	+	73508	upstream
chr1	LNC_000017	XLOC_001610	--	Novel_lncRNA	153580004	153591107	+	ENSMUST00000111814	ENSMUSG00000042671	Rgs8	153665673	153692946	+	74565	upstream
chr1	LNC_000017	XLOC_001610	--	Novel_lncRNA	153580004	153591107	+	ENSMUST00000186380	ENSMUSG00000042699	Dhx9	153455758	153487608	-	92395	upstream
chr1	LNC_000017	XLOC_001610	--	Novel_lncRNA	153580004	153591107	+	ENSMUST00000111812	ENSMUSG00000042671	Rgs8	153665312	153695578	+	74204	upstream
chr1	LNC_000017	XLOC_001610	--	Novel_lncRNA	153580004	153591107	+	ENSMUST00000147700	ENSMUSG00000042671	Rgs8	153665593	153691050	+	74485	upstream
chr1	LNC_000017	XLOC_001610	--	Novel_lncRNA	153580004	153591107	+	ENSMUST00000147482	ENSMUSG00000042671	Rgs8	153665657	153691055	+	74549	upstream
chr1	LNC_000017	XLOC_001610	--	Novel_lncRNA	153580004	153591107	+	ENSMUST00000041874	ENSMUSG00000042684	Npl	153503015	153550045	-	29958	upstream
chr1	LNC_000017	XLOC_001610	--	Novel_lncRNA	153580004	153591107	+	ENSMUST00000152114	ENSMUSG00000042671	Rgs8	153665274	153692777	+	74166	upstream
chr1	LNC_000017	XLOC_001610	--	Novel_lncRNA	153580004	153591107	+	ENSMUST00000188345	ENSMUSG00000042699	Dhx9	153464342	153487651	-	92352	upstream
chr1	LNC_000017	XLOC_001610	--	Novel_lncRNA	153580004	153591107	+	ENSMUST00000124500	ENSMUSG00000042671	Rgs8	153661081	153691000	+	69973	upstream
chr1	LNC_000017	XLOC_001610	--	Novel_lncRNA	153580004	153591107	+	ENSMUST00000042141	ENSMUSG00000042699	Dhx9	153455758	153487660	-	92343	upstream
chr1	LNC_000017	XLOC_001610	--	Novel_lncRNA	153580004	153591107	+	ENSMUST00000041776	ENSMUSG00000042671	Rgs8	153653025	153700323	+	61917	upstream
chr1	LNC_000017	XLOC_001610	--	Novel_lncRNA	153580004	153591107	+	ENSMUST00000111810	ENSMUSG00000042671	Rgs8	153665709	153697667	+	74601	upstream
chr9	LNC_000632	XLOC_054704	--	Novel_lncRNA	66987515	66992070	-	ENSMUST00000113697	ENSMUSG00000032366	Tpm1	67022615	67049275	-	30544	downstream
chr9	LNC_000632	XLOC_054704	--	Novel_lncRNA	66987515	66992070	-	ENSMUST00000113705	ENSMUSG00000032366	Tpm1	67022590	67049267	-	30519	downstream
chr9	LNC_000632	XLOC_054704	--	Novel_lncRNA	66987515	66992070	-	ENSMUST00000127896	ENSMUSG00000036781	Rps27l	66946091	66949514	+	38000	downstream
chr9	LNC_000632	XLOC_054704	--	Novel_lncRNA	66987515	66992070	-	ENSMUST00000113685	ENSMUSG00000032366	Tpm1	67027892	67049213	-	35821	downstream
chr9	LNC_000632	XLOC_054704	--	Novel_lncRNA	66987515	66992070	-	ENSMUST00000030185	ENSMUSG00000032366	Tpm1	67028848	67049262	-	36777	downstream
chr9	LNC_000632	XLOC_054704	--	Novel_lncRNA	66987515	66992070	-	ENSMUST00000113707	ENSMUSG00000032366	Tpm1	67022590	67049406	-	30519	downstream
chr9	LNC_000632	XLOC_054704	--	Novel_lncRNA	66987515	66992070	-	ENSMUST00000146573	ENSMUSG00000036781	Rps27l	66947642	66949468	+	38046	downstream
chr9	LNC_000632	XLOC_054704	--	Novel_lncRNA	66987515	66992070	-	ENSMUST00000040917	ENSMUSG00000036781	Rps27l	66946086	66949512	+	38002	downstream
chr9	LNC_000632	XLOC_054704	--	Novel_lncRNA	66987515	66992070	-	ENSMUST00000113701	ENSMUSG00000032366	Tpm1	67022606	67049201	-	30535	downstream
chr9	LNC_000632	XLOC_054704	--	Novel_lncRNA	66987515	66992070	-	ENSMUST00000113693	ENSMUSG00000032366	Tpm1	67024324	67049172	-	32253	downstream
chr9	LNC_000632	XLOC_054704	--	Novel_lncRNA	66987515	66992070	-	ENSMUST00000113686	ENSMUSG00000032366	Tpm1	67027966	67043841	-	35895	downstream
chr9	LNC_000632	XLOC_054704	--	Novel_lncRNA	66987515	66992070	-	ENSMUST00000041139	ENSMUSG00000036943	Rab8b	66843672	66919705	-	67809	upstream
chr9	LNC_000632	XLOC_054704	--	Novel_lncRNA	66987515	66992070	-	ENSMUST00000113689	ENSMUSG00000032366	Tpm1	67024326	67043709	-	32255	downstream
chr9	LNC_000632	XLOC_054704	--	Novel_lncRNA	66987515	66992070	-	ENSMUST00000113695	ENSMUSG00000032366	Tpm1	67022592	67043802	-	30521	downstream
chr9	LNC_000632	XLOC_054704	--	Novel_lncRNA	66987515	66992070	-	ENSMUST00000113687	ENSMUSG00000032366	Tpm1	67027989	67049143	-	35918	downstream
chr9	LNC_000632	XLOC_054704	--	Novel_lncRNA	66987515	66992070	-	ENSMUST00000113684	ENSMUSG00000032366	Tpm1	67028048	67043733	-	35977	downstream
chr9	LNC_000632	XLOC_054704	--	Novel_lncRNA	66987515	66992070	-	ENSMUST00000113696	ENSMUSG00000032366	Tpm1	67022590	67043907	-	30519	downstream
chr9	LNC_000632	XLOC_054704	--	Novel_lncRNA	66987515	66992070	-	ENSMUST00000050905	ENSMUSG00000032366	Tpm1	67027892	67049264	-	35821	downstream
chr9	LNC_000632	XLOC_054704	--	Novel_lncRNA	66987515	66992070	-	ENSMUST00000113690	ENSMUSG00000032366	Tpm1	67022593	67043962	-	30522	downstream
chr9	LNC_000632	XLOC_054704	--	Novel_lncRNA	66987515	66992070	-	ENSMUST00000034929	ENSMUSG00000032370	Lactb	66955393	66975484	-	12030	upstream
chr9	LNC_000632	XLOC_054704	--	Novel_lncRNA	66987515	66992070	-	ENSMUST00000034928	ENSMUSG00000032366	Tpm1	67022593	67049209	-	30522	downstream
chr14	LNC_000198	XLOC_016446	--	Novel_lncRNA	103452091	103455445	+	ENSMUST00000095576	ENSMUSG00000022123	Scel	103513341	103613346	+	57895	upstream
chr2	ENSMUST00000192720.1	ENSMUSG00000103233.1	Gm37159	Annotated_lncRNA	68891366	68894970	+	ENSMUST00000028426	ENSMUSG00000027035	Cers6	68861441	69114282	+	-3605	sense_overlapping
chr2	ENSMUST00000192720.1	ENSMUSG00000103233.1	Gm37159	Annotated_lncRNA	68891366	68894970	+	ENSMUST00000176018	ENSMUSG00000027035	Cers6	68861586	69108644	+	-3605	sense_overlapping
chr11	LNC_000115	XLOC_008426	--	Novel_lncRNA	104018539	104023424	+	ENSMUST00000063347	ENSMUSG00000062421	Arf2	103966871	103985337	+	33201	downstream
chr11	LNC_000115	XLOC_008426	--	Novel_lncRNA	104018539	104023424	+	ENSMUST00000154089	ENSMUSG00000062421	Arf2	103979589	103983627	+	34911	downstream
chr11	LNC_000115	XLOC_008426	--	Novel_lncRNA	104018539	104023424	+	ENSMUST00000103075	ENSMUSG00000034187	Nsf	103821782	103954056	-	64482	upstream
chr11	LNC_000115	XLOC_008426	--	Novel_lncRNA	104018539	104023424	+	ENSMUST00000057921	ENSMUSG00000062421	Arf2	103966739	103985337	+	33201	downstream
chr11	LNC_000115	XLOC_008426	--	Novel_lncRNA	104018539	104023424	+	ENSMUST00000133774	ENSMUSG00000034187	Nsf	103910453	103938216	-	80322	upstream
chr11	LNC_000115	XLOC_008426	--	Novel_lncRNA	104018539	104023424	+	ENSMUST00000149642	ENSMUSG00000034187	Nsf	103926148	103938216	-	80322	upstream
chr6	ENSMUST00000202081.1	ENSMUSG00000107278.1	Gm42600	Annotated_lncRNA	85679277	85682864	+	ENSMUST00000050780	ENSMUSG00000051262	Cml3	85760649	85765744	-	77784	downstream
chr6	ENSMUST00000202081.1	ENSMUSG00000107278.1	Gm42600	Annotated_lncRNA	85679277	85682864	+	ENSMUST00000072018	ENSMUSG00000063810	Alms1	85587531	85702753	+	-3588	sense_overlapping
chr6	ENSMUST00000202081.1	ENSMUSG00000107278.1	Gm42600	Annotated_lncRNA	85679277	85682864	+	ENSMUST00000179613	ENSMUSG00000089694	Gm4477	85707173	85707858	-	24308	downstream
chr6	ENSMUST00000202081.1	ENSMUSG00000107278.1	Gm42600	Annotated_lncRNA	85679277	85682864	+	ENSMUST00000160534	ENSMUSG00000089694	Gm4477	85706727	85713205	-	23862	downstream
chr6	ENSMUST00000202081.1	ENSMUSG00000107278.1	Gm42600	Annotated_lncRNA	85679277	85682864	+	ENSMUST00000168531	ENSMUSG00000051262	Cml3	85760679	85762480	-	77814	downstream
chr13	ENSMUST00000139822.1	ENSMUSG00000075029.6	4930558J22Rik	Annotated_lncRNA	23756203	23757620	-	ENSMUST00000099703	ENSMUSG00000075031	Hist1h2bb	23746790	23747241	+	8961	downstream
chr13	ENSMUST00000139822.1	ENSMUSG00000075029.6	4930558J22Rik	Annotated_lncRNA	23756203	23757620	-	ENSMUST00000151243	ENSMUSG00000006611	Hfe	23702034	23705688	-	50514	upstream
chr13	ENSMUST00000139822.1	ENSMUSG00000075029.6	4930558J22Rik	Annotated_lncRNA	23756203	23757620	-	ENSMUST00000102965	ENSMUSG00000069266	Hist1h4b	23757013	23757409	+	-397	antisense
chr13	ENSMUST00000139822.1	ENSMUSG00000075029.6	4930558J22Rik	Annotated_lncRNA	23756203	23757620	-	ENSMUST00000102964	ENSMUSG00000060093	Hist1h4a	23760692	23761230	-	3071	downstream
chr13	ENSMUST00000139822.1	ENSMUSG00000075029.6	4930558J22Rik	Annotated_lncRNA	23756203	23757620	-	ENSMUST00000102967	ENSMUSG00000060678	Hist1h4c	23698060	23698454	-	57748	upstream
chr13	ENSMUST00000139822.1	ENSMUSG00000075029.6	4930558J22Rik	Annotated_lncRNA	23756203	23757620	-	ENSMUST00000006786	ENSMUSG00000036110	Slc17a2	23807027	23825180	+	49406	upstream
chr13	ENSMUST00000139822.1	ENSMUSG00000075029.6	4930558J22Rik	Annotated_lncRNA	23756203	23757620	-	ENSMUST00000006787	ENSMUSG00000006611	Hfe	23704386	23710714	-	45488	upstream
chr13	ENSMUST00000139822.1	ENSMUSG00000075029.6	4930558J22Rik	Annotated_lncRNA	23756203	23757620	-	ENSMUST00000091706	ENSMUSG00000006611	Hfe	23703840	23710854	-	45348	upstream
chr13	ENSMUST00000139822.1	ENSMUSG00000075029.6	4930558J22Rik	Annotated_lncRNA	23756203	23757620	-	ENSMUST00000018246	ENSMUSG00000018102	Hist1h2bc	23684199	23692488	+	63714	downstream
chr13	ENSMUST00000139822.1	ENSMUSG00000075029.6	4930558J22Rik	Annotated_lncRNA	23756203	23757620	-	ENSMUST00000099697	ENSMUSG00000036110	Slc17a2	23807048	23822758	+	49427	upstream
chr13	ENSMUST00000139822.1	ENSMUSG00000075029.6	4930558J22Rik	Annotated_lncRNA	23756203	23757620	-	ENSMUST00000171127	ENSMUSG00000069270	Hist1h2ac	23683449	23683924	-	72278	upstream
chr13	ENSMUST00000139822.1	ENSMUSG00000075029.6	4930558J22Rik	Annotated_lncRNA	23756203	23757620	-	ENSMUST00000091707	ENSMUSG00000006611	Hfe	23704386	23710714	-	45488	upstream
chr13	ENSMUST00000139822.1	ENSMUSG00000075029.6	4930558J22Rik	Annotated_lncRNA	23756203	23757620	-	ENSMUST00000091703	ENSMUSG00000069267	Hist1h3b	23752267	23752886	+	3316	downstream
chr13	ENSMUST00000139822.1	ENSMUSG00000075029.6	4930558J22Rik	Annotated_lncRNA	23756203	23757620	-	ENSMUST00000091701	ENSMUSG00000069265	Hist1h3a	23761853	23762386	-	4232	downstream
chr13	ENSMUST00000139822.1	ENSMUSG00000075029.6	4930558J22Rik	Annotated_lncRNA	23756203	23757620	-	ENSMUST00000078369	ENSMUSG00000061615	Hist1h2ab	23751126	23751598	+	4604	downstream
chr13	ENSMUST00000139822.1	ENSMUSG00000075029.6	4930558J22Rik	Annotated_lncRNA	23756203	23757620	-	ENSMUST00000041052	ENSMUSG00000036211	Hist1h1t	23695814	23696542	+	59660	downstream
chr13	ENSMUST00000139822.1	ENSMUSG00000075029.6	4930558J22Rik	Annotated_lncRNA	23756203	23757620	-	ENSMUST00000055770	ENSMUSG00000049539	Hist1h1a	23763717	23764358	+	6096	upstream
chr13	ENSMUST00000139822.1	ENSMUSG00000075029.6	4930558J22Rik	Annotated_lncRNA	23756203	23757620	-	ENSMUST00000091698	ENSMUSG00000036083	Slc17a3	23839449	23858359	+	81828	upstream
chr13	ENSMUST00000139822.1	ENSMUSG00000075029.6	4930558J22Rik	Annotated_lncRNA	23756203	23757620	-	ENSMUST00000040914	ENSMUSG00000036181	Hist1h1c	23738808	23740367	+	15835	downstream
chr13	ENSMUST00000139822.1	ENSMUSG00000075029.6	4930558J22Rik	Annotated_lncRNA	23756203	23757620	-	ENSMUST00000091752	ENSMUSG00000069310	Hist1h3c	23745013	23745501	-	10701	upstream
chr13	ENSMUST00000139822.1	ENSMUSG00000075029.6	4930558J22Rik	Annotated_lncRNA	23756203	23757620	-	ENSMUST00000110422	ENSMUSG00000036083	Slc17a3	23839478	23858359	+	81857	upstream
chr13	ENSMUST00000139822.1	ENSMUSG00000075029.6	4930558J22Rik	Annotated_lncRNA	23756203	23757620	-	ENSMUST00000166467	ENSMUSG00000036083	Slc17a3	23839434	23860714	+	81813	upstream
chr13	ENSMUST00000139822.1	ENSMUSG00000075029.6	4930558J22Rik	Annotated_lncRNA	23756203	23757620	-	ENSMUST00000074067	ENSMUSG00000064140	Trim38	23782572	23791495	+	24951	upstream
chr13	ENSMUST00000139822.1	ENSMUSG00000075029.6	4930558J22Rik	Annotated_lncRNA	23756203	23757620	-	ENSMUST00000039721	ENSMUSG00000036083	Slc17a3	23839434	23860714	+	81813	upstream
chr16	LNC_000252	XLOC_020390	--	Novel_lncRNA	77565108	77582052	+	ENSMUST00000114231	ENSMUSG00000079546	Gm11146	77588578	77602094	-	6525	downstream
chr6	ENSMUST00000204577.1	ENSMUSG00000107546.1	RP23-348K12.3	Annotated_lncRNA	73012043	73020360	+	ENSMUST00000204053	ENSMUSG00000052861	Dnah6	73017742	73212663	-	-2619	antisense
chr6	ENSMUST00000204577.1	ENSMUSG00000107546.1	RP23-348K12.3	Annotated_lncRNA	73012043	73020360	+	ENSMUST00000114040	ENSMUSG00000052861	Dnah6	73017609	73221651	-	-2752	antisense
chr6	ENSMUST00000204577.1	ENSMUSG00000107546.1	RP23-348K12.3	Annotated_lncRNA	73012043	73020360	+	ENSMUST00000114050	ENSMUSG00000079523	Tmsb10	72957347	72958488	-	53554	upstream
chr6	ENSMUST00000204577.1	ENSMUSG00000107546.1	RP23-348K12.3	Annotated_lncRNA	73012043	73020360	+	ENSMUST00000064948	ENSMUSG00000052861	Dnah6	73017606	73221631	-	-2755	antisense
chr6	ENSMUST00000204577.1	ENSMUSG00000107546.1	RP23-348K12.3	Annotated_lncRNA	73012043	73020360	+	ENSMUST00000114049	ENSMUSG00000079523	Tmsb10	72957353	72958302	-	53740	upstream
chr6	ENSMUST00000204577.1	ENSMUSG00000107546.1	RP23-348K12.3	Annotated_lncRNA	73012043	73020360	+	ENSMUST00000114048	ENSMUSG00000079523	Tmsb10	72957361	72958748	-	53294	upstream
chr6	ENSMUST00000204577.1	ENSMUSG00000107546.1	RP23-348K12.3	Annotated_lncRNA	73012043	73020360	+	ENSMUST00000144337	ENSMUSG00000079523	Tmsb10	72957655	72958399	-	53643	upstream
chr15	ENSMUST00000181657.8	ENSMUSG00000097039.8	Pvt1	Annotated_lncRNA	62038061	62250973	+	ENSMUST00000191178	ENSMUSG00000022346	Myc	61985922	61989908	+	48152	downstream
chr15	ENSMUST00000181657.8	ENSMUSG00000097039.8	Pvt1	Annotated_lncRNA	62038061	62250973	+	ENSMUST00000159338	ENSMUSG00000022346	Myc	61987034	61987617	+	50443	downstream
chr15	ENSMUST00000181657.8	ENSMUSG00000097039.8	Pvt1	Annotated_lncRNA	62038061	62250973	+	ENSMUST00000022971	ENSMUSG00000022346	Myc	61985391	61990350	+	47710	downstream
chr15	ENSMUST00000181657.8	ENSMUSG00000097039.8	Pvt1	Annotated_lncRNA	62038061	62250973	+	ENSMUST00000167731	ENSMUSG00000022346	Myc	61985622	61990067	+	47993	downstream
chr15	ENSMUST00000181657.8	ENSMUSG00000097039.8	Pvt1	Annotated_lncRNA	62038061	62250973	+	ENSMUST00000159327	ENSMUSG00000022346	Myc	61985564	61990374	+	47686	downstream
chr15	ENSMUST00000181657.8	ENSMUSG00000097039.8	Pvt1	Annotated_lncRNA	62038061	62250973	+	ENSMUST00000188482	ENSMUSG00000022346	Myc	61985341	61990352	+	47708	downstream
chr15	ENSMUST00000181657.8	ENSMUSG00000097039.8	Pvt1	Annotated_lncRNA	62038061	62250973	+	ENSMUST00000160009	ENSMUSG00000022346	Myc	61987422	61990253	+	47807	downstream
chr15	ENSMUST00000181657.8	ENSMUSG00000097039.8	Pvt1	Annotated_lncRNA	62038061	62250973	+	ENSMUST00000161976	ENSMUSG00000022346	Myc	61985391	61990350	+	47710	downstream
chr1	ENSMUST00000181170.1	ENSMUSG00000091993.2	B930036N10Rik	Annotated_lncRNA	171500568	171504111	-	ENSMUST00000111277	ENSMUSG00000004707	Ly9	171591536	171607329	-	87424	downstream
chr1	ENSMUST00000181170.1	ENSMUSG00000091993.2	B930036N10Rik	Annotated_lncRNA	171500568	171504111	-	ENSMUST00000161241	ENSMUSG00000026641	Usf1	171411313	171419142	+	81425	downstream
chr1	ENSMUST00000181170.1	ENSMUSG00000091993.2	B930036N10Rik	Annotated_lncRNA	171500568	171504111	-	ENSMUST00000159207	ENSMUSG00000026641	Usf1	171411313	171416977	+	83590	downstream
chr1	ENSMUST00000181170.1	ENSMUSG00000091993.2	B930036N10Rik	Annotated_lncRNA	171500568	171504111	-	ENSMUST00000167546	ENSMUSG00000026641	Usf1	171411681	171418743	+	81824	downstream
chr1	ENSMUST00000181170.1	ENSMUSG00000091993.2	B930036N10Rik	Annotated_lncRNA	171500568	171504111	-	ENSMUST00000068878	ENSMUSG00000004707	Ly9	171588624	171607410	-	84512	downstream
chr1	ENSMUST00000181170.1	ENSMUSG00000091993.2	B930036N10Rik	Annotated_lncRNA	171500568	171504111	-	ENSMUST00000171362	ENSMUSG00000103711	Tstd1	171419033	171420352	+	80215	downstream
chr1	ENSMUST00000181170.1	ENSMUSG00000091993.2	B930036N10Rik	Annotated_lncRNA	171500568	171504111	-	ENSMUST00000004829	ENSMUSG00000004709	Cd244	171559193	171585318	+	55081	upstream
chr1	ENSMUST00000181170.1	ENSMUSG00000091993.2	B930036N10Rik	Annotated_lncRNA	171500568	171504111	-	ENSMUST00000004827	ENSMUSG00000004707	Ly9	171588632	171607358	-	84520	downstream
chr1	ENSMUST00000181170.1	ENSMUSG00000091993.2	B930036N10Rik	Annotated_lncRNA	171500568	171504111	-	ENSMUST00000043094	ENSMUSG00000038209	Itln1	171518122	171535294	-	14010	downstream
chr1	ENSMUST00000181170.1	ENSMUSG00000091993.2	B930036N10Rik	Annotated_lncRNA	171500568	171504111	-	ENSMUST00000081527	ENSMUSG00000060244	Alyref2	171503478	171504750	+	-634	antisense
chr1	ENSMUST00000181170.1	ENSMUSG00000091993.2	B930036N10Rik	Annotated_lncRNA	171500568	171504111	-	ENSMUST00000043839	ENSMUSG00000038235	F11r	171437535	171464603	+	35964	downstream
chr1	ENSMUST00000181170.1	ENSMUSG00000091993.2	B930036N10Rik	Annotated_lncRNA	171500568	171504111	-	ENSMUST00000160486	ENSMUSG00000026641	Usf1	171411384	171418757	+	81810	downstream
chr1	ENSMUST00000181170.1	ENSMUSG00000091993.2	B930036N10Rik	Annotated_lncRNA	171500568	171504111	-	ENSMUST00000056449	ENSMUSG00000048865	Arhgap30	171388954	171410240	+	90327	downstream
chr1	ENSMUST00000181170.1	ENSMUSG00000091993.2	B930036N10Rik	Annotated_lncRNA	171500568	171504111	-	ENSMUST00000168184	ENSMUSG00000038209	Itln1	171529152	171531733	-	25040	downstream
chr3	ENSMUST00000193609.1	ENSMUSG00000104235.1	Gm37589	Annotated_lncRNA	60535751	60539744	+	ENSMUST00000195001	ENSMUSG00000027763	Mbnl1	60473077	60595749	+	-3994	sense_overlapping
chr3	ENSMUST00000193609.1	ENSMUSG00000104235.1	Gm37589	Annotated_lncRNA	60535751	60539744	+	ENSMUST00000192757	ENSMUSG00000027763	Mbnl1	60595641	60613402	+	55896	upstream
chr3	ENSMUST00000193609.1	ENSMUSG00000104235.1	Gm37589	Annotated_lncRNA	60535751	60539744	+	ENSMUST00000195817	ENSMUSG00000027763	Mbnl1	60595711	60627147	+	55966	upstream
chr3	ENSMUST00000193609.1	ENSMUSG00000104235.1	Gm37589	Annotated_lncRNA	60535751	60539744	+	ENSMUST00000193517	ENSMUSG00000027763	Mbnl1	60529031	60629748	+	-3994	sense_overlapping
chr3	ENSMUST00000193609.1	ENSMUSG00000104235.1	Gm37589	Annotated_lncRNA	60535751	60539744	+	ENSMUST00000195724	ENSMUSG00000027763	Mbnl1	60472830	60595764	+	-3994	sense_overlapping
chr3	ENSMUST00000193609.1	ENSMUSG00000104235.1	Gm37589	Annotated_lncRNA	60535751	60539744	+	ENSMUST00000193518	ENSMUSG00000027763	Mbnl1	60595711	60626795	+	55966	upstream
chr3	ENSMUST00000193609.1	ENSMUSG00000104235.1	Gm37589	Annotated_lncRNA	60535751	60539744	+	ENSMUST00000194069	ENSMUSG00000027763	Mbnl1	60501278	60629731	+	-3994	sense_overlapping
chr3	ENSMUST00000193609.1	ENSMUSG00000104235.1	Gm37589	Annotated_lncRNA	60535751	60539744	+	ENSMUST00000194201	ENSMUSG00000027763	Mbnl1	60529031	60629171	+	-3994	sense_overlapping
chr3	ENSMUST00000193609.1	ENSMUSG00000104235.1	Gm37589	Annotated_lncRNA	60535751	60539744	+	ENSMUST00000192807	ENSMUSG00000027763	Mbnl1	60473079	60628200	+	-3994	sense_overlapping
chr3	ENSMUST00000193609.1	ENSMUSG00000104235.1	Gm37589	Annotated_lncRNA	60535751	60539744	+	ENSMUST00000191747	ENSMUSG00000027763	Mbnl1	60501265	60629381	+	-3994	sense_overlapping
chr3	ENSMUST00000193609.1	ENSMUSG00000104235.1	Gm37589	Annotated_lncRNA	60535751	60539744	+	ENSMUST00000193647	ENSMUSG00000027763	Mbnl1	60473074	60621458	+	-3994	sense_overlapping
chr3	ENSMUST00000193609.1	ENSMUSG00000104235.1	Gm37589	Annotated_lncRNA	60535751	60539744	+	ENSMUST00000192607	ENSMUSG00000027763	Mbnl1	60529149	60629380	+	-3994	sense_overlapping
chr3	ENSMUST00000193609.1	ENSMUSG00000104235.1	Gm37589	Annotated_lncRNA	60535751	60539744	+	ENSMUST00000195077	ENSMUSG00000027763	Mbnl1	60473042	60603894	+	-3994	sense_overlapping
chr3	ENSMUST00000193609.1	ENSMUSG00000104235.1	Gm37589	Annotated_lncRNA	60535751	60539744	+	ENSMUST00000099087	ENSMUSG00000027763	Mbnl1	60501179	60629750	+	-3994	sense_overlapping
chr14	ENSMUST00000175674.1	ENSMUSG00000093726.1	Gm20667	Annotated_lncRNA	67673177	67675106	-	ENSMUST00000111095	ENSMUSG00000015812	Gnrh1	67745229	67749435	+	70122	upstream
chr14	ENSMUST00000175674.1	ENSMUSG00000093726.1	Gm20667	Annotated_lncRNA	67673177	67675106	-	ENSMUST00000150006	ENSMUSG00000048922	Cdca2	67676331	67715841	-	1224	downstream
chr14	ENSMUST00000175674.1	ENSMUSG00000093726.1	Gm20667	Annotated_lncRNA	67673177	67675106	-	ENSMUST00000131179	ENSMUSG00000048922	Cdca2	67677796	67696734	-	2689	downstream
chr14	ENSMUST00000175674.1	ENSMUSG00000093726.1	Gm20667	Annotated_lncRNA	67673177	67675106	-	ENSMUST00000150768	ENSMUSG00000034327	Kctd9	67716262	67740469	+	41155	upstream
chr14	ENSMUST00000175674.1	ENSMUSG00000093726.1	Gm20667	Annotated_lncRNA	67673177	67675106	-	ENSMUST00000125212	ENSMUSG00000034327	Kctd9	67716151	67729607	+	41044	upstream
chr14	ENSMUST00000175674.1	ENSMUSG00000093726.1	Gm20667	Annotated_lncRNA	67673177	67675106	-	ENSMUST00000145542	ENSMUSG00000034327	Kctd9	67716140	67729696	+	41033	upstream
chr14	ENSMUST00000175674.1	ENSMUSG00000093726.1	Gm20667	Annotated_lncRNA	67673177	67675106	-	ENSMUST00000124045	ENSMUSG00000048922	Cdca2	67700272	67715681	-	25165	downstream
chr14	ENSMUST00000175674.1	ENSMUSG00000093726.1	Gm20667	Annotated_lncRNA	67673177	67675106	-	ENSMUST00000078053	ENSMUSG00000034327	Kctd9	67716098	67742310	+	40991	upstream
chr14	ENSMUST00000175674.1	ENSMUSG00000093726.1	Gm20667	Annotated_lncRNA	67673177	67675106	-	ENSMUST00000152243	ENSMUSG00000034327	Kctd9	67715937	67739661	+	40830	upstream
chr14	ENSMUST00000175674.1	ENSMUSG00000093726.1	Gm20667	Annotated_lncRNA	67673177	67675106	-	ENSMUST00000132705	ENSMUSG00000048922	Cdca2	67680301	67715610	-	5194	downstream
chr14	ENSMUST00000175674.1	ENSMUSG00000093726.1	Gm20667	Annotated_lncRNA	67673177	67675106	-	ENSMUST00000163100	ENSMUSG00000048922	Cdca2	67676355	67715610	-	1248	downstream
chr14	ENSMUST00000175674.1	ENSMUSG00000093726.1	Gm20667	Annotated_lncRNA	67673177	67675106	-	ENSMUST00000039135	ENSMUSG00000044447	Dock5	67751928	67933572	-	76821	downstream
chr14	ENSMUST00000181443.1	ENSMUSG00000097142.1	Gm26778	Annotated_lncRNA	102978220	102982528	+	ENSMUST00000022722	ENSMUSG00000022126	Irg1	103046977	103056573	+	64448	upstream
chr14	ENSMUST00000181443.1	ENSMUSG00000097142.1	Gm26778	Annotated_lncRNA	102978220	102982528	+	ENSMUST00000132004	ENSMUSG00000022124	Fbxl3	103081684	103098975	-	99155	downstream
chr14	ENSMUST00000181443.1	ENSMUSG00000097142.1	Gm26778	Annotated_lncRNA	102978220	102982528	+	ENSMUST00000022720	ENSMUSG00000022124	Fbxl3	103080239	103099554	-	97710	downstream
chr14	ENSMUST00000181443.1	ENSMUSG00000097142.1	Gm26778	Annotated_lncRNA	102978220	102982528	+	ENSMUST00000022721	ENSMUSG00000022125	Cln5	103070216	103077579	+	87687	upstream
chr14	ENSMUST00000181443.1	ENSMUSG00000097142.1	Gm26778	Annotated_lncRNA	102978220	102982528	+	ENSMUST00000145693	ENSMUSG00000022124	Fbxl3	103081034	103098999	-	98505	downstream
chr14	ENSMUST00000181443.1	ENSMUSG00000097142.1	Gm26778	Annotated_lncRNA	102978220	102982528	+	ENSMUST00000184744	ENSMUSG00000098557	Kctd12	102976581	102982637	-	-4309	antisense
chrX	LNC_000641	XLOC_056256	--	Novel_lncRNA	101743984	101751230	+	ENSMUST00000124279	ENSMUSG00000079481	Nhsl2	101849385	102076276	+	98154	upstream
chrX	LNC_000641	XLOC_056256	--	Novel_lncRNA	101743984	101751230	+	ENSMUST00000145887	ENSMUSG00000046774	8030474K03Rik	101796681	101798642	+	45450	upstream
chrX	LNC_000641	XLOC_056256	--	Novel_lncRNA	101743984	101751230	+	ENSMUST00000056614	ENSMUSG00000050232	Cxcr3	101731535	101734269	-	9714	upstream
chrX	LNC_000641	XLOC_056256	--	Novel_lncRNA	101743984	101751230	+	ENSMUST00000044475	ENSMUSG00000034160	Ogt	101640064	101684351	+	59632	downstream
chrX	LNC_000641	XLOC_056256	--	Novel_lncRNA	101743984	101751230	+	ENSMUST00000151231	ENSMUSG00000046774	8030474K03Rik	101794656	101798638	+	43425	upstream
chrX	LNC_000641	XLOC_056256	--	Novel_lncRNA	101743984	101751230	+	ENSMUST00000119299	ENSMUSG00000034160	Ogt	101640060	101682940	+	61043	downstream
chrX	LNC_000641	XLOC_056256	--	Novel_lncRNA	101743984	101751230	+	ENSMUST00000101339	ENSMUSG00000079481	Nhsl2	101849385	102092055	+	98154	upstream
chr18	LNC_000304	XLOC_024563	--	Novel_lncRNA	24374398	24394940	-	ENSMUST00000178605	ENSMUSG00000000420	Galnt1	24232597	24286810	+	87587	downstream
chr18	LNC_000304	XLOC_024563	--	Novel_lncRNA	24374398	24394940	-	ENSMUST00000097646	ENSMUSG00000024273	2700062C07Rik	24470861	24477765	+	75920	upstream
chr18	LNC_000304	XLOC_024563	--	Novel_lncRNA	24374398	24394940	-	ENSMUST00000170243	ENSMUSG00000000420	Galnt1	24205767	24286810	+	87587	downstream
chr18	LNC_000304	XLOC_024563	--	Novel_lncRNA	24374398	24394940	-	ENSMUST00000000430	ENSMUSG00000000420	Galnt1	24205344	24286818	+	87579	downstream
chr18	LNC_000304	XLOC_024563	--	Novel_lncRNA	24374398	24394940	-	ENSMUST00000046206	ENSMUSG00000040446	Rprd1a	24484962	24530204	-	90021	downstream
chr11	ENSMUST00000146868.1	ENSMUSG00000086015.1	4833417C18Rik	Annotated_lncRNA	95858865	95861044	+	ENSMUST00000013559	ENSMUSG00000013415	Igf2bp1	95957163	96005940	-	96118	downstream
chr11	ENSMUST00000146868.1	ENSMUSG00000086015.1	4833417C18Rik	Annotated_lncRNA	95858865	95861044	+	ENSMUST00000107708	ENSMUSG00000038811	Gngt2	95843609	95845734	+	13130	downstream
chr11	ENSMUST00000146868.1	ENSMUSG00000086015.1	4833417C18Rik	Annotated_lncRNA	95858865	95861044	+	ENSMUST00000107712	ENSMUSG00000038811	Gngt2	95837216	95845734	+	13130	downstream
chr11	ENSMUST00000146868.1	ENSMUSG00000086015.1	4833417C18Rik	Annotated_lncRNA	95858865	95861044	+	ENSMUST00000038343	ENSMUSG00000013418	B4galnt2	95865943	95914891	-	4898	downstream
chr11	ENSMUST00000146868.1	ENSMUSG00000086015.1	4833417C18Rik	Annotated_lncRNA	95858865	95861044	+	ENSMUST00000059026	ENSMUSG00000018381	Abi3	95830074	95842409	-	16455	upstream
chr11	ENSMUST00000146868.1	ENSMUSG00000086015.1	4833417C18Rik	Annotated_lncRNA	95858865	95861044	+	ENSMUST00000107711	ENSMUSG00000038811	Gngt2	95842309	95845734	+	13130	downstream
chr11	ENSMUST00000146868.1	ENSMUSG00000086015.1	4833417C18Rik	Annotated_lncRNA	95858865	95861044	+	ENSMUST00000036088	ENSMUSG00000038811	Gngt2	95842670	95845734	+	13130	downstream
chr11	ENSMUST00000146868.1	ENSMUSG00000086015.1	4833417C18Rik	Annotated_lncRNA	95858865	95861044	+	ENSMUST00000091565	ENSMUSG00000075595	Zfp652	95749067	95764711	+	94153	downstream
chr11	ENSMUST00000146868.1	ENSMUSG00000086015.1	4833417C18Rik	Annotated_lncRNA	95858865	95861044	+	ENSMUST00000137645	ENSMUSG00000018381	Abi3	95832723	95835890	-	22974	upstream
chr11	ENSMUST00000146868.1	ENSMUSG00000086015.1	4833417C18Rik	Annotated_lncRNA	95858865	95861044	+	ENSMUST00000107717	ENSMUSG00000075595	Zfp652	95712673	95772353	+	86511	downstream
chr11	ENSMUST00000146868.1	ENSMUSG00000086015.1	4833417C18Rik	Annotated_lncRNA	95858865	95861044	+	ENSMUST00000176538	ENSMUSG00000050860	Phospho1	95830763	95831592	+	27272	downstream
chr11	ENSMUST00000146868.1	ENSMUSG00000086015.1	4833417C18Rik	Annotated_lncRNA	95858865	95861044	+	ENSMUST00000107714	ENSMUSG00000038811	Gngt2	95842295	95845734	+	13130	downstream
chr11	ENSMUST00000146868.1	ENSMUSG00000086015.1	4833417C18Rik	Annotated_lncRNA	95858865	95861044	+	ENSMUST00000150134	ENSMUSG00000050860	Phospho1	95824499	95830701	+	28163	downstream
chr11	ENSMUST00000146868.1	ENSMUSG00000086015.1	4833417C18Rik	Annotated_lncRNA	95858865	95861044	+	ENSMUST00000107709	ENSMUSG00000038811	Gngt2	95843232	95845734	+	13130	downstream
chr11	ENSMUST00000146868.1	ENSMUSG00000086015.1	4833417C18Rik	Annotated_lncRNA	95858865	95861044	+	ENSMUST00000054173	ENSMUSG00000050860	Phospho1	95824500	95832140	+	26724	downstream
chr11	ENSMUST00000146868.1	ENSMUSG00000086015.1	4833417C18Rik	Annotated_lncRNA	95858865	95861044	+	ENSMUST00000100532	ENSMUSG00000038811	Gngt2	95842668	95845734	+	13130	downstream
chr5	ENSMUST00000198461.1	ENSMUSG00000105987.4	AI506816	Annotated_lncRNA	23699070	23710425	-	ENSMUST00000117783	ENSMUSG00000028999	Rint1	23787712	23793900	+	77286	upstream
chr5	ENSMUST00000198461.1	ENSMUSG00000105987.4	AI506816	Annotated_lncRNA	23699070	23710425	-	ENSMUST00000197985	ENSMUSG00000062604	Srpk2	23546979	23684617	-	14452	upstream
chr5	ENSMUST00000198461.1	ENSMUSG00000105987.4	AI506816	Annotated_lncRNA	23699070	23710425	-	ENSMUST00000198661	ENSMUSG00000062604	Srpk2	23565133	23676355	-	22714	upstream
chr5	ENSMUST00000198461.1	ENSMUSG00000105987.4	AI506816	Annotated_lncRNA	23699070	23710425	-	ENSMUST00000115113	ENSMUSG00000028999	Rint1	23787715	23820297	+	77289	upstream
chr5	ENSMUST00000198461.1	ENSMUSG00000105987.4	AI506816	Annotated_lncRNA	23699070	23710425	-	ENSMUST00000030852	ENSMUSG00000028999	Rint1	23787711	23820369	+	77285	upstream
chr5	ENSMUST00000198461.1	ENSMUSG00000105987.4	AI506816	Annotated_lncRNA	23699070	23710425	-	ENSMUST00000119946	ENSMUSG00000057541	Pus7	23740648	23783711	-	30222	downstream
chr5	ENSMUST00000198461.1	ENSMUSG00000105987.4	AI506816	Annotated_lncRNA	23699070	23710425	-	ENSMUST00000120869	ENSMUSG00000028999	Rint1	23787711	23790003	+	77285	upstream
chr5	ENSMUST00000198461.1	ENSMUSG00000105987.4	AI506816	Annotated_lncRNA	23699070	23710425	-	ENSMUST00000196388	ENSMUSG00000062604	Srpk2	23527947	23676014	-	23055	upstream
chr5	ENSMUST00000198461.1	ENSMUSG00000105987.4	AI506816	Annotated_lncRNA	23699070	23710425	-	ENSMUST00000131992	ENSMUSG00000057541	Pus7	23740656	23779558	-	30230	downstream
chr5	ENSMUST00000198461.1	ENSMUSG00000105987.4	AI506816	Annotated_lncRNA	23699070	23710425	-	ENSMUST00000198549	ENSMUSG00000062604	Srpk2	23565238	23684600	-	14469	upstream
chr5	ENSMUST00000198461.1	ENSMUSG00000105987.4	AI506816	Annotated_lncRNA	23699070	23710425	-	ENSMUST00000088392	ENSMUSG00000062604	Srpk2	23503264	23616534	-	82535	upstream
chr5	ENSMUST00000198461.1	ENSMUSG00000105987.4	AI506816	Annotated_lncRNA	23699070	23710425	-	ENSMUST00000148618	ENSMUSG00000057541	Pus7	23740649	23783553	-	30223	downstream
chr6	ENSMUST00000204906.1	ENSMUSG00000107461.1	RP23-406J21.4	Annotated_lncRNA	100256708	100259227	-	ENSMUST00000101118	ENSMUSG00000072872	Rybp	100228565	100287485	-	-2520	sense_overlapping
chr14	ENSMUST00000137359.1	ENSMUSG00000087639.1	Gm15512	Annotated_lncRNA	33365951	33370143	-	ENSMUST00000111943	ENSMUSG00000021936	Mapk8	33382170	33410994	-	12026	downstream
chr14	ENSMUST00000137359.1	ENSMUSG00000087639.1	Gm15512	Annotated_lncRNA	33365951	33370143	-	ENSMUST00000111942	ENSMUSG00000021936	Mapk8	33382308	33410977	-	12164	downstream
chr14	ENSMUST00000137359.1	ENSMUSG00000087639.1	Gm15512	Annotated_lncRNA	33365951	33370143	-	ENSMUST00000111945	ENSMUSG00000021936	Mapk8	33377898	33447158	-	7754	downstream
chr14	ENSMUST00000137359.1	ENSMUSG00000087639.1	Gm15512	Annotated_lncRNA	33365951	33370143	-	ENSMUST00000111944	ENSMUSG00000021936	Mapk8	33382105	33447142	-	11961	downstream
chr14	ENSMUST00000137359.1	ENSMUSG00000087639.1	Gm15512	Annotated_lncRNA	33365951	33370143	-	ENSMUST00000111955	ENSMUSG00000063506	Arhgap22	33319703	33369934	+	-3984	antisense
chr14	ENSMUST00000137359.1	ENSMUSG00000087639.1	Gm15512	Annotated_lncRNA	33365951	33370143	-	ENSMUST00000111956	ENSMUSG00000063506	Arhgap22	33216823	33369934	+	-3984	antisense
chr14	ENSMUST00000137359.1	ENSMUSG00000087639.1	Gm15512	Annotated_lncRNA	33365951	33370143	-	ENSMUST00000022504	ENSMUSG00000021936	Mapk8	33381049	33447145	-	10905	downstream
chr6	ENSMUST00000204451.1	ENSMUSG00000108004.1	RP23-203F1.2	Annotated_lncRNA	53667770	53669983	+	ENSMUST00000047450	ENSMUSG00000053007	Creb5	53310871	53694818	+	-2214	sense_overlapping
chr6	ENSMUST00000204451.1	ENSMUSG00000108004.1	RP23-203F1.2	Annotated_lncRNA	53667770	53669983	+	ENSMUST00000203641	ENSMUSG00000053007	Creb5	53573376	53610451	+	57318	downstream
chr6	ENSMUST00000204451.1	ENSMUSG00000108004.1	RP23-203F1.2	Annotated_lncRNA	53667770	53669983	+	ENSMUST00000203528	ENSMUSG00000053007	Creb5	53287270	53700376	+	-2214	sense_overlapping
chr6	ENSMUST00000204451.1	ENSMUSG00000108004.1	RP23-203F1.2	Annotated_lncRNA	53667770	53669983	+	ENSMUST00000205120	ENSMUSG00000053007	Creb5	53573300	53700367	+	-2214	sense_overlapping
chr6	ENSMUST00000204451.1	ENSMUSG00000108004.1	RP23-203F1.2	Annotated_lncRNA	53667770	53669983	+	ENSMUST00000203487	ENSMUSG00000053007	Creb5	53290423	53694818	+	-2214	sense_overlapping
chr11	ENSMUST00000123459.1	ENSMUSG00000087291.1	Gm11946	Annotated_lncRNA	3530948	3536856	+	ENSMUST00000094469	ENSMUSG00000075702	Selm	3514867	3517351	+	13596	downstream
chr11	ENSMUST00000123459.1	ENSMUSG00000087291.1	Gm11946	Annotated_lncRNA	3530948	3536856	+	ENSMUST00000148939	ENSMUSG00000034570	Inpp5j	3494382	3502134	-	28813	upstream
chr11	ENSMUST00000123459.1	ENSMUSG00000087291.1	Gm11946	Annotated_lncRNA	3530948	3536856	+	ENSMUST00000110011	ENSMUSG00000020439	Smtn	3517523	3537398	-	-5909	antisense
chr11	ENSMUST00000123459.1	ENSMUSG00000087291.1	Gm11946	Annotated_lncRNA	3530948	3536856	+	ENSMUST00000064364	ENSMUSG00000020448	Rnf185	3415982	3452363	-	78584	upstream
chr11	ENSMUST00000123459.1	ENSMUSG00000087291.1	Gm11946	Annotated_lncRNA	3530948	3536856	+	ENSMUST00000077078	ENSMUSG00000020448	Rnf185	3415982	3452363	-	78584	upstream
chr11	ENSMUST00000123459.1	ENSMUSG00000087291.1	Gm11946	Annotated_lncRNA	3530948	3536856	+	ENSMUST00000064265	ENSMUSG00000034579	Pla2g3	3488284	3494166	+	36781	downstream
chr11	ENSMUST00000123459.1	ENSMUSG00000087291.1	Gm11946	Annotated_lncRNA	3530948	3536856	+	ENSMUST00000156201	ENSMUSG00000020439	Smtn	3532460	3540612	-	-4397	antisense
chr11	ENSMUST00000123459.1	ENSMUSG00000087291.1	Gm11946	Annotated_lncRNA	3530948	3536856	+	ENSMUST00000075118	ENSMUSG00000020439	Smtn	3517523	3539239	-	-5909	antisense
chr11	ENSMUST00000123459.1	ENSMUSG00000087291.1	Gm11946	Annotated_lncRNA	3530948	3536856	+	ENSMUST00000044507	ENSMUSG00000034570	Inpp5j	3494375	3504821	-	26126	upstream
chr11	ENSMUST00000123459.1	ENSMUSG00000087291.1	Gm11946	Annotated_lncRNA	3530948	3536856	+	ENSMUST00000020721	ENSMUSG00000020439	Smtn	3517523	3539292	-	-5909	antisense
chr11	ENSMUST00000123459.1	ENSMUSG00000087291.1	Gm11946	Annotated_lncRNA	3530948	3536856	+	ENSMUST00000136243	ENSMUSG00000020439	Smtn	3532603	3539251	-	-4254	antisense
chr11	ENSMUST00000123459.1	ENSMUSG00000087291.1	Gm11946	Annotated_lncRNA	3530948	3536856	+	ENSMUST00000020718	ENSMUSG00000020439	Smtn	3517523	3527937	-	3010	upstream
chr11	ENSMUST00000123459.1	ENSMUSG00000087291.1	Gm11946	Annotated_lncRNA	3530948	3536856	+	ENSMUST00000170588	ENSMUSG00000020439	Smtn	3517523	3539292	-	-5909	antisense
chr3	ENSMUST00000193524.1	ENSMUSG00000103907.1	Gm37498	Annotated_lncRNA	50400282	50404283	-	ENSMUST00000029297	ENSMUSG00000027737	Slc7a11	50364938	50443611	-	-4002	sense_overlapping
chr3	ENSMUST00000193524.1	ENSMUSG00000103907.1	Gm37498	Annotated_lncRNA	50400282	50404283	-	ENSMUST00000194462	ENSMUSG00000027737	Slc7a11	49892526	50443614	-	-4002	sense_overlapping
chr2	LNC_000344	XLOC_027932	--	Novel_lncRNA	117109475	117110915	+	ENSMUST00000028829	ENSMUSG00000027351	Spred1	117121374	117182279	+	10458	upstream
chr2	LNC_000344	XLOC_027932	--	Novel_lncRNA	117109475	117110915	+	ENSMUST00000110901	ENSMUSG00000027351	Spred1	117121638	117172854	+	10722	upstream
chr4	ENSMUST00000180666.1	ENSMUSG00000096987.1	Gm26525	Annotated_lncRNA	88784455	88794391	-	ENSMUST00000179372	ENSMUSG00000099545	Gm13276	88785709	88786257	+	-549	antisense
chr4	ENSMUST00000180666.1	ENSMUSG00000096987.1	Gm26525	Annotated_lncRNA	88784455	88794391	-	ENSMUST00000177771	ENSMUSG00000101163	Gm13278	88791550	88792098	+	-549	antisense
chr4	ENSMUST00000180666.1	ENSMUSG00000096987.1	Gm26525	Annotated_lncRNA	88784455	88794391	-	ENSMUST00000178480	ENSMUSG00000100234	Gm13277	88788632	88789180	+	-549	antisense
chr4	ENSMUST00000180666.1	ENSMUSG00000096987.1	Gm26525	Annotated_lncRNA	88784455	88794391	-	ENSMUST00000105143	ENSMUSG00000100713	Ifna7	88816228	88816800	+	21836	upstream
chr4	ENSMUST00000180666.1	ENSMUSG00000096987.1	Gm26525	Annotated_lncRNA	88784455	88794391	-	ENSMUST00000105146	ENSMUSG00000101252	Ifna6	88827416	88827985	+	33024	upstream
chr4	ENSMUST00000180666.1	ENSMUSG00000096987.1	Gm26525	Annotated_lncRNA	88784455	88794391	-	ENSMUST00000102804	ENSMUSG00000096682	Ifna5	88835525	88836094	+	41133	upstream
chr4	ENSMUST00000180666.1	ENSMUSG00000096987.1	Gm26525	Annotated_lncRNA	88784455	88794391	-	ENSMUST00000179158	ENSMUSG00000096582	Gm13289	88776922	88777470	+	6984	downstream
chr4	ENSMUST00000180666.1	ENSMUSG00000096987.1	Gm26525	Annotated_lncRNA	88784455	88794391	-	ENSMUST00000179425	ENSMUSG00000096591	Gm13272	88779850	88780660	+	3794	downstream
chr4	ENSMUST00000180666.1	ENSMUSG00000096987.1	Gm26525	Annotated_lncRNA	88784455	88794391	-	ENSMUST00000141816	ENSMUSG00000085473	Gm16686	88755195	88755590	-	28864	upstream
chr4	ENSMUST00000180666.1	ENSMUSG00000096987.1	Gm26525	Annotated_lncRNA	88784455	88794391	-	ENSMUST00000094992	ENSMUSG00000094618	Gm13271	88754868	88755416	+	29038	downstream
chr4	ENSMUST00000180666.1	ENSMUSG00000096987.1	Gm26525	Annotated_lncRNA	88784455	88794391	-	ENSMUST00000094993	ENSMUSG00000070923	Klhl9	88718292	88722465	-	61989	upstream
chr4	ENSMUST00000180666.1	ENSMUSG00000096987.1	Gm26525	Annotated_lncRNA	88784455	88794391	-	ENSMUST00000094972	ENSMUSG00000095498	Ifna1	88850087	88850656	+	55695	upstream
chr4	ENSMUST00000180666.1	ENSMUSG00000096987.1	Gm26525	Annotated_lncRNA	88784455	88794391	-	ENSMUST00000094973	ENSMUSG00000070904	Ifna4	88841861	88842421	+	47469	upstream
chr4	ENSMUST00000180666.1	ENSMUSG00000096987.1	Gm26525	Annotated_lncRNA	88784455	88794391	-	ENSMUST00000094977	ENSMUSG00000070908	Gm13288	88805531	88808380	+	11139	upstream
chr4	ENSMUST00000180666.1	ENSMUSG00000096987.1	Gm26525	Annotated_lncRNA	88784455	88794391	-	ENSMUST00000178347	ENSMUSG00000099518	Gm13275	88794487	88795035	+	95	upstream
chr4	ENSMUST00000180666.1	ENSMUSG00000096987.1	Gm26525	Annotated_lncRNA	88784455	88794391	-	ENSMUST00000170428	ENSMUSG00000100549	Ifna11	88819959	88820531	+	25567	upstream
chr4	ENSMUST00000180666.1	ENSMUSG00000096987.1	Gm26525	Annotated_lncRNA	88784455	88794391	-	ENSMUST00000179490	ENSMUSG00000094648	Gm13287	88803254	88803802	+	8862	upstream
chr4	ENSMUST00000180666.1	ENSMUSG00000096987.1	Gm26525	Annotated_lncRNA	88784455	88794391	-	ENSMUST00000179725	ENSMUSG00000095101	Gm13285	88799665	88801126	+	5273	upstream
chr4	ENSMUST00000180666.1	ENSMUSG00000096987.1	Gm26525	Annotated_lncRNA	88784455	88794391	-	ENSMUST00000178602	ENSMUSG00000099420	Gm13279	88797397	88797945	+	3005	upstream
chr4	ENSMUST00000180666.1	ENSMUSG00000096987.1	Gm26525	Annotated_lncRNA	88784455	88794391	-	ENSMUST00000105144	ENSMUSG00000096854	Ifnz	88782131	88783592	+	862	downstream
chr4	ENSMUST00000180666.1	ENSMUSG00000096987.1	Gm26525	Annotated_lncRNA	88784455	88794391	-	ENSMUST00000071378	ENSMUSG00000100079	Ifnab	88690302	88691359	-	93095	upstream
chr4	ENSMUST00000180666.1	ENSMUSG00000096987.1	Gm26525	Annotated_lncRNA	88784455	88794391	-	ENSMUST00000056014	ENSMUSG00000045364	Ifne	88879538	88880201	-	85146	downstream
chr4	ENSMUST00000180666.1	ENSMUSG00000096987.1	Gm26525	Annotated_lncRNA	88784455	88794391	-	ENSMUST00000181601	ENSMUSG00000097078	Gm26566	88721805	88722842	+	61612	downstream
chr4	ENSMUST00000180666.1	ENSMUSG00000096987.1	Gm26525	Annotated_lncRNA	88784455	88794391	-	ENSMUST00000177806	ENSMUSG00000094271	Gm13290	88773834	88774801	+	9653	downstream
chr4	ENSMUST00000180666.1	ENSMUSG00000096987.1	Gm26525	Annotated_lncRNA	88784455	88794391	-	ENSMUST00000057837	ENSMUSG00000054351	4930553M12Rik	88867882	88868379	-	73490	downstream
chr4	ENSMUST00000180666.1	ENSMUSG00000096987.1	Gm26525	Annotated_lncRNA	88784455	88794391	-	ENSMUST00000191112	ENSMUSG00000100505	Gm13283	88760119	88761581	+	22873	downstream
chr2	LNC_000360	XLOC_029509	--	Novel_lncRNA	70124720	70131247	-	ENSMUST00000112241	ENSMUSG00000042064	Myo3b	70096298	70183267	+	-6528	antisense
chr2	LNC_000360	XLOC_029509	--	Novel_lncRNA	70124720	70131247	-	ENSMUST00000112243	ENSMUSG00000042064	Myo3b	70083074	70429198	+	-6528	antisense
chr2	LNC_000360	XLOC_029509	--	Novel_lncRNA	70124720	70131247	-	ENSMUST00000060208	ENSMUSG00000042064	Myo3b	70039126	70429195	+	-6528	antisense
chr11	ENSMUST00000139014.1	ENSMUSG00000043993.6	2900052L18Rik	Annotated_lncRNA	120229802	120231585	-	ENSMUST00000053692	ENSMUSG00000061306	Slc38a10	120123844	120151346	-	78455	upstream
chr11	ENSMUST00000139014.1	ENSMUSG00000043993.6	2900052L18Rik	Annotated_lncRNA	120229802	120231585	-	ENSMUST00000045402	ENSMUSG00000061306	Slc38a10	120103960	120151346	-	78455	upstream
chr11	ENSMUST00000139014.1	ENSMUSG00000043993.6	2900052L18Rik	Annotated_lncRNA	120229802	120231585	-	ENSMUST00000118987	ENSMUSG00000039741	Bahcc1	120236699	120292282	+	5113	upstream
chr11	ENSMUST00000139014.1	ENSMUSG00000043993.6	2900052L18Rik	Annotated_lncRNA	120229802	120231585	-	ENSMUST00000179094	ENSMUSG00000061306	Slc38a10	120104452	120151312	-	78489	upstream
chr11	ENSMUST00000139014.1	ENSMUSG00000043993.6	2900052L18Rik	Annotated_lncRNA	120229802	120231585	-	ENSMUST00000103018	ENSMUSG00000061306	Slc38a10	120103960	120151346	-	78455	upstream
chr11	ENSMUST00000139014.1	ENSMUSG00000043993.6	2900052L18Rik	Annotated_lncRNA	120229802	120231585	-	ENSMUST00000122148	ENSMUSG00000039741	Bahcc1	120232947	120292282	+	1361	upstream
chr11	ENSMUST00000139014.1	ENSMUSG00000043993.6	2900052L18Rik	Annotated_lncRNA	120229802	120231585	-	ENSMUST00000076697	ENSMUSG00000061306	Slc38a10	120118872	120151346	-	78455	upstream
chr11	ENSMUST00000139014.1	ENSMUSG00000043993.6	2900052L18Rik	Annotated_lncRNA	120229802	120231585	-	ENSMUST00000044985	ENSMUSG00000039741	Bahcc1	120232947	120292296	+	1361	upstream
chr3	ENSMUST00000196937.1	ENSMUSG00000105445.1	Gm42972	Annotated_lncRNA	127266673	127272289	-	ENSMUST00000182008	ENSMUSG00000032826	Ank2	127024774	127409031	-	-5617	sense_overlapping
chr3	ENSMUST00000196937.1	ENSMUSG00000105445.1	Gm42972	Annotated_lncRNA	127266673	127272289	-	ENSMUST00000182610	ENSMUSG00000032826	Ank2	127031173	127408967	-	-5617	sense_overlapping
chr3	ENSMUST00000196937.1	ENSMUSG00000105445.1	Gm42972	Annotated_lncRNA	127266673	127272289	-	ENSMUST00000182711	ENSMUSG00000032826	Ank2	126959007	127499350	-	-5617	sense_overlapping
chr3	ENSMUST00000196937.1	ENSMUSG00000105445.1	Gm42972	Annotated_lncRNA	127266673	127272289	-	ENSMUST00000182547	ENSMUSG00000032826	Ank2	127024844	127409031	-	-5617	sense_overlapping
chr3	ENSMUST00000196937.1	ENSMUSG00000105445.1	Gm42972	Annotated_lncRNA	127266673	127272289	-	ENSMUST00000182452	ENSMUSG00000032826	Ank2	127077514	127225933	-	40739	upstream
chr3	ENSMUST00000196937.1	ENSMUSG00000105445.1	Gm42972	Annotated_lncRNA	127266673	127272289	-	ENSMUST00000182959	ENSMUSG00000032826	Ank2	126959839	127408998	-	-5617	sense_overlapping
chr3	ENSMUST00000196937.1	ENSMUSG00000105445.1	Gm42972	Annotated_lncRNA	127266673	127272289	-	ENSMUST00000182064	ENSMUSG00000032826	Ank2	126947112	127409059	-	-5617	sense_overlapping
chr3	ENSMUST00000196937.1	ENSMUSG00000105445.1	Gm42972	Annotated_lncRNA	127266673	127272289	-	ENSMUST00000183095	ENSMUSG00000032826	Ank2	127079945	127408954	-	-5617	sense_overlapping
chr4	ENSMUST00000138411.1	ENSMUSG00000073821.11	8030451A03Rik	Annotated_lncRNA	63979960	63983350	+	ENSMUST00000107372	ENSMUSG00000028364	Tnc	63959785	64020725	-	-3391	antisense
chr4	ENSMUST00000138411.1	ENSMUSG00000073821.11	8030451A03Rik	Annotated_lncRNA	63979960	63983350	+	ENSMUST00000107371	ENSMUSG00000028364	Tnc	64012669	64020725	-	29318	downstream
chr4	ENSMUST00000138411.1	ENSMUSG00000073821.11	8030451A03Rik	Annotated_lncRNA	63979960	63983350	+	ENSMUST00000107377	ENSMUSG00000028364	Tnc	63959785	64047015	-	-3391	antisense
chr4	ENSMUST00000138411.1	ENSMUSG00000073821.11	8030451A03Rik	Annotated_lncRNA	63979960	63983350	+	ENSMUST00000030056	ENSMUSG00000028364	Tnc	63959785	64020725	-	-3391	antisense
chr9	ENSMUST00000181893.7	ENSMUSG00000097466.8	D430036J16Rik	Annotated_lncRNA	81631551	81644629	+	ENSMUST00000051005	ENSMUSG00000049511	Htr1b	81631343	81632615	-	-1065	antisense
chr9	ENSMUST00000181893.7	ENSMUSG00000097466.8	D430036J16Rik	Annotated_lncRNA	81631551	81644629	+	ENSMUST00000183482	ENSMUSG00000049511	Htr1b	81628291	81633828	-	-2278	antisense
chr3	ENSMUST00000176275.1	ENSMUSG00000093507.1	Gm20627	Annotated_lncRNA	96254619	96256277	-	ENSMUST00000090785	ENSMUSG00000038495	Otud7b	96104527	96161129	+	93489	downstream
chr3	ENSMUST00000176275.1	ENSMUSG00000093507.1	Gm20627	Annotated_lncRNA	96254619	96256277	-	ENSMUST00000035371	ENSMUSG00000038486	Sv2a	96181151	96195521	+	59097	downstream
chr3	ENSMUST00000176275.1	ENSMUSG00000093507.1	Gm20627	Annotated_lncRNA	96254619	96256277	-	ENSMUST00000176059	ENSMUSG00000093769	Hist2h3c1	96246685	96248504	+	6114	downstream
chr3	ENSMUST00000176275.1	ENSMUSG00000093507.1	Gm20627	Annotated_lncRNA	96254619	96256277	-	ENSMUST00000177442	ENSMUSG00000015943	Bola1	96196863	96219709	-	34909	upstream
chr3	ENSMUST00000176275.1	ENSMUSG00000093507.1	Gm20627	Annotated_lncRNA	96254619	96256277	-	ENSMUST00000078756	ENSMUSG00000064220	Hist2h2aa1	96245497	96246082	+	8536	downstream
chr3	ENSMUST00000176275.1	ENSMUSG00000093507.1	Gm20627	Annotated_lncRNA	96254619	96256277	-	ENSMUST00000076372	ENSMUSG00000068856	Sf3b4	96172332	96177564	+	77054	downstream
chr3	ENSMUST00000176275.1	ENSMUSG00000093507.1	Gm20627	Annotated_lncRNA	96254619	96256277	-	ENSMUST00000098849	ENSMUSG00000038495	Otud7b	96107087	96161129	+	93489	downstream
chr3	ENSMUST00000176275.1	ENSMUSG00000093507.1	Gm20627	Annotated_lncRNA	96254619	96256277	-	ENSMUST00000167403	ENSMUSG00000081058	Hist2h3c2	96238108	96239127	-	15491	upstream
chr3	ENSMUST00000176275.1	ENSMUSG00000093507.1	Gm20627	Annotated_lncRNA	96254619	96256277	-	ENSMUST00000016087	ENSMUSG00000015943	Bola1	96196588	96197586	-	57032	upstream
chr3	ENSMUST00000176275.1	ENSMUSG00000093507.1	Gm20627	Annotated_lncRNA	96254619	96256277	-	ENSMUST00000035519	ENSMUSG00000038495	Otud7b	96104527	96161129	+	93489	downstream
chr3	ENSMUST00000176275.1	ENSMUSG00000093507.1	Gm20627	Annotated_lncRNA	96254619	96256277	-	ENSMUST00000098843	ENSMUSG00000074403	Hist2h3b	96268654	96269141	+	12376	upstream
[truncated: 1,088 more rows]

## Sheet: Supplementary Figure 1
Supplementary Figure 1: Original gel photo cropped to be used in Figure 6a.

## Sheet: Author Checklist
Author Checklist
